# Supplementary material for: FET family fusion oncoproteins target the SWI/SNF chromatin remodeling complex
Source: EMBO Rep. 2019 Apr 8;20(5):e45766. doi: 10.15252/embr.201845766 (PMC6500973; doi:10.15252/embr.201845766)
Supplement: Supplementary file 2 — Table EV1 [file EMBR-20-e45766-s002.zip]

Archive with 4 entries (2 files):
- EMBOR201845766_TableEV1/
- EMBOR201845766_TableEV1/Table_EV1_V190207/
- EMBOR201845766_TableEV1/Table_EV1_V190207/README.txt
- EMBOR201845766_TableEV1/Table_EV1_V190207/Table_EV1.xlsx
