# Supplementary material for: FET family fusion oncoproteins target the SWI/SNF chromatin remodeling complex
Source: EMBO Rep. 2019 Apr 8;20(5):e45766. doi: 10.15252/embr.201845766 (PMC6500973; doi:10.15252/embr.201845766)
Supplement: Supplementary file 2 — Table EV1 [file EMBR-20-e45766-s002.zip › EMBOR201845766_TableEV1/Table_EV1_V190207/README.txt]

Table EV1. SWI/SNF components detected by mass spectrometry after FET NTD-GST pulldown: list of UniProt accession number, protein name, alias, molecular weight (MW) and tryptic peptides with detected modifications.  
