# Supplementary material for: FET family fusion oncoproteins target the SWI/SNF chromatin remodeling complex
Source: EMBO Rep. 2019 Apr 8;20(5):e45766. doi: 10.15252/embr.201845766 (PMC6500973; doi:10.15252/embr.201845766)
Supplement: Supplementary file 2 — Table EV1 [file EMBR-20-e45766-s002.zip › EMBOR201845766_TableEV1/Table_EV1_V190207/Table_EV1.xlsx]

## Sheet: Sheet2
Table EV1. SWI/SNF components detected by mass spectrometry after FET NTD-GST pulldown
UniProt Accession	Name/Alias		MW (kDa)	Peptide	Modifications
O14497	ARID1A	AT-rich interactive domain-containing protein 1A	241.9	QSTGSAPQGPAYHGVNR
	BAF250A	BRG1-associated factor 250a		ITATMDDMLSTR	M5 and M8(Oxidation)
				AMGMTNLPAVGR	M2 and M4(Oxidation)
				AAAGQESEGPAVGPPQPLGK
				EIGGLTQVNK
				NDMTYNYANR	M3(Oxidation)
				SSTLTEDGAK
				YLAFTEEK
				NSMTPNPGYQPSMNTSDMMGR	M3, M13, M18 and M19(Oxidation)
				TPQPSSPMDQMGK	M8 and M11(Oxidation)
				TDEMLHTDQR	M4(Oxidation)
				QAPLTYEK
				FDKLPVK
				EYEVGDPGQR
				LYSTMVR	M5(Oxidation)
P51532	BRG1	Transcription activator BRG1	184.5	DSDAGSSTPTTSTR
	SMARCA4	ATP-dependent helicase SMARCA4		ILTGTDAPK
				YMIVDEGHR	M2(Oxidation)
				VIQAGMFDQK	M6(Oxidation)
				GVLLTDGSEK
				IGQQNEVR
				GQPLPDHLQMAVQGK	M10(Oxidation)
				LTQVLNTHYVAPR
				EVDYSDSLTEK
				AQIMAYK	M4(Oxidation)
				RAFVPQLR
				KIVDAVIK
				KIPDPDSDDVSEVDAR
				ITPIQKPR
				YKDSSSGR
				VIHVESGK
				LSPNPPNLTK
				RLMAEDEEGYRK	M3(Oxidation)
				SLNDLEK
				LMAEDEEGYR	M2(Oxidation)
				KPVDFKK
				AVATYHANTER
Q8TAQ2	BAF170	BRG1-associated factor 170	132.8	KGPSTPYTK
	SMARCC2	SWI/SNF complex subunit SMARCC2		KDSESAPVK
				EGGGAIEEEAKEK
				HLAAVEER
				EVVESEGERK
				YDFQNPSR
				NVEMFMTIEK	M4 and M6(Oxidation)
				QQLLADR
				VSEHVGSR*
				EALEYQR
				EVVESEGER
				SALEEFSK
				YIQAEPPTNK
				TLTDEVNSPDSDRR
Q92922	BAF155	BRG1-associated factor 155	122.8	HVTNPAFTK
	SMARCC1	SWI/SNF complex subunit SMARCC1		KVQEAAR
				KGQASLYGK
				AALEEFSR
				YVHADAPTNK
				EALEQQR
				VSEHVGSR*
				NVEMFMNIEK	M4 and M6(Oxidation)
*indicates peptide sequences identical for BAF170 and BAF155
