# Supplementary material for: FET family fusion oncoproteins target the SWI/SNF chromatin remodeling complex
Source: EMBO Rep. 2019 Apr 8;20(5):e45766. doi: 10.15252/embr.201845766 (PMC6500973; doi:10.15252/embr.201845766)
Supplement: Supplementary file 3 — Table EV2 [file EMBR-20-e45766-s003.zip]

Archive with 4 entries (2 files):
- EMBOR201845766_TableEV2/
- EMBOR201845766_TableEV2/Table_EV2/
- EMBOR201845766_TableEV2/Table_EV2/README.txt
- EMBOR201845766_TableEV2/Table_EV2/Table_EV2.xlsx
