# Supplementary material for: FET family fusion oncoproteins target the SWI/SNF chromatin remodeling complex
Source: EMBO Rep. 2019 Apr 8;20(5):e45766. doi: 10.15252/embr.201845766 (PMC6500973; doi:10.15252/embr.201845766)
Supplement: Supplementary file 3 — Table EV2 [file EMBR-20-e45766-s003.zip › EMBOR201845766_TableEV2/Table_EV2/README.txt]

Table EV2. SWI/SNF components detected by mass spectrometry after BRG1 Co-IP of MLS 402-91, MLS 2645-94, EWS TC-71 and EWS IOR/CAR: list of UniProt accession number, protein name, alias, molecular weight (MW) and tryptic peptides with detected modifications. Note that the same peptide sequence with and without modification counts as one peptide.
