# Supplementary material for: FET family fusion oncoproteins target the SWI/SNF chromatin remodeling complex
Source: EMBO Rep. 2019 Apr 8;20(5):e45766. doi: 10.15252/embr.201845766 (PMC6500973; doi:10.15252/embr.201845766)
Supplement: Supplementary file 3 — Table EV2 [file EMBR-20-e45766-s003.zip › EMBOR201845766_TableEV2/Table_EV2/Table_EV2.xlsx]

## Sheet: SUMMARY
Table EV2. SWI/SNF components detected by mass spectrometry after BRG1 Co-IP
UniProt Accession	Name/Alias		MW (kDa)	Peptide	Modifications
P51532	BRG1	Transcription activator BRG1	184.5			MLS 402-91	MLS 2645-94	EWS TC-71	EWS IOR/CAR
	SMARCA4	ATP-dependent helicase SMARCA4				3	8	9	14
				AIEEGTLEEIEEEVR			x	x	x
				DSDAGSSTPTTSTR					x
				DTALETALNAK		x			x
				EVDYSDSLTEK			x
				GLDPVEILQER		x	x		x
				HIIENAKQDVDDEYGVSQALAR				x	x
				IPDPDSDDVSEVDAR				x	x
				IQELENLPGSLAGDLR		x	x	x	x
				IVDAVIK			x
				KAENAEGQTPAIGPDGEPLDETSQMSDLPVK				x	x
				KIPDPDSDDVSEVDAR				x	x
				LMEEDELPSWIIKDDAEVER					x
				LTQVLNTHYVAPR					x
				QDVDDEYGVSQALAR			x	x	x
				QLSEVFIQLPSR			x	x	x
				TLMNTIMQLR					x
				VDLNEEETILIIR			x	x
P51531	BRM	Protein brahma homolog	181.2			MLS 402-91	MLS 2645-94	EWS TC-71	EWS IOR/CAR
	SMARCA2	ATP-dependent helicase SMARCA2				0	0	0	0
O14497	ARID1A	AT-rich interactive domain-containing protein 1A	241.9			MLS 402-91	MLS 2645-94	EWS TC-71	EWS IOR/CAR
	BAF250A	BRG1-associated factor 250a				4	6	9	12
				AAAGQESEGPAVGPPQPLGK		x			x
				AAGPGLGNVAMGPR	M11(Oxidation)	x			x
				AGPPVPASHIAPAPVQPPMIR			x	x
				ANHEGSWPSHGTR				x	x
				EEAGGEAAAAAAAER			x	x	x
				EMAVVLLANLAQGDSLAAR				x
				GYQGYPGGDYSGGPQDGGAGK					x
				HDSYGNQFSTQGTPSGSPFPSQQTTMYQQQQQNYK					x
				ITATMDDMLSTR			x	x	x
				LVLETLSK			x	x
				LYELGGEPER		x
				NDMTYNYANR					x
				NDPFVVDCSDK	C8(Methylthio)		x
				NSMTPNPGYQPSMNTSDMMGR					x
				QSTGSAPQGPAYHGVNR					x
				RPMDGTYGPPAK				x
				SNSVGIQDAFNDGSDSTFQK		x	x	x	x
				TELLPSRPHAPCPPAPR	C12(Methylthio)				x
				TPQPSSPMDQMGK	M11(Oxidation)			x
Q8NFD5	ARID1B	AT-rich interactive domain-containing protein 1B	236.0			MLS 402-91	MLS 2645-94	EWS TC-71	EWS IOR/CAR
	BAF250B	BRG1-associated factor 250b				0	1	0	0
				GSPVSSLPAVGK			x
Q68CP9	ARID2	AT-rich interactive domain-containing protein 2	197.3			MLS 402-91	MLS 2645-94	EWS TC-71	EWS IOR/CAR
	BAF200	BRG1-associated factor 200				0	0	2	5
				AVVAQHVAPPPGIVEIDSEK					x
				GGILTSTGFYK				x
				GLAFLDELR					x
				IVTISDPNNAGCSATMVAVPAGADPSTVAK	C12(Methylthio)			x
				LGINDIEGQR					x
				QPTVGGTSSTPR					x
				TPVANQSSNLTATQMSFPVQGVHTVAQTVSR					x
Q8TAQ2	BAF170	BRG1-associated factor 170	132.8			MLS 402-91	MLS 2645-94	EWS TC-71	EWS IOR/CAR
	SMARCC2	SWI/SNF complex subunit SMARCC2				7	7	11	13
				ADPAFGLESSGIAGTTSDEPERIEESGNDEAR			x		x
				AKHLAAVEER*				x	x
				HFEELETIMDR*			x	x	x
				HLAAVEER*				x	x
				KGPSTPYTK					x
				LNPQEYLTSTACR*	C12(Methylthio)	x	x	x	x
				MKEEVPTALVEAHVR					x
				NFMIDTYR*	M3(Oxidation)	x
				NLAGDVCAIMR	C7(Methylthio)		x
				RYDFQNPSR				x
				SALEEFSK		x
				SKTPEIYLAYR*					x
				SLVALLVETQMK*					x
				SLVALLVETQMK*	M11(Oxidation)	x			x
				TLTDEVNSPDSDR				x
				TPEIYLAYR*		x		x	x
				TPQQTSASQQMLNFPDK				x
				TPQQTSASQQMLNFPDKGK			x	x
				TQDECILHFLR*	C5(Methylthio)				x
				YDFQNPSR		x		x	x
				YIQAEPPTNK			x
				YYEAADTVTQFDNVR		x	x	x	x
Q92922	BAF155	BRG1-associated factor 155	122.8			MLS 402-91	MLS 2645-94	EWS TC-71	EWS IOR/CAR
	SMARCC1	SWI/SNF complex subunit SMARCC1				5	9	15	18
				AALEEFSR			x	x	x
				AKHLAAVEER*				x	x
				FDLQNPSR		x	x	x	x
				FWESPETVSQLDSVR			x	x	x
				GGTVADLDEQDEETVTAGGK			x
				GGTVADLDEQDEETVTAGGKEDEDPAK				x
				HFEELETIMDR*			x	x	x
				HLAAVEER*				x	x
				HVTNPAFTK				x	x
				KVEHEISEGNVATAAAAALASAATK					x
				LNPQEYLTSTACR*	C12(Methylthio)	x	x	x	x
				NFMIDTYR*	M3(Oxidation)	x
				NLTGDVCAVMR	C7(Methylthio)		x	x	x
				NVEMFMNIEK			x	x	x
				RFDLQNPSR				x
				SKTPEIYLAYR*					x
				SLVALLVETQMK*					x
				SLVALLVETQMK*	M11(Oxidation)	x			x
				SPQVPAAQQMLNFPEK					x
				SPQVPAAQQMLNFPEK	M10(Oxidation)				x
				TPEIYLAYR*		x		x	x
				TQDECILHFLR*	C5(Methylthio)				x
				VREEVPLELVEAHVK			x	x	x
				YVHADAPTNK				x	x
Q96GM5	BAF60A	BRG1-associated factor 60A	58.2			MLS 402-91	MLS 2645-94	EWS TC-71	EWS IOR/CAR
	SMARCD1	SWI/SNF-related matrix-associated actin-dependent				3	3	6	6
		regulator of chromatin subfamily D member 1		AGFQSVAPSGGAGASGGAGAAAALGPGGTPGPPVR		x			x
				EFMLSFAR				x
				FSEIPQR*				x	x
				KRPAPQQIQQVQQQAVQNR					x
				LLEDSALSK			x
				SDAEDGEGTVASWELR		x		x	x
				TACYDIDVEVDDTLK	C3(Methylthio)			x
				TATTQETDGFQVK		x	x
				TMTDVVGNPEEER			x	x	x
				TMTDVVGNPEEER	M2(Oxidation)				x
				TQMNSFLLSTASQQEIATLDNK				x	x
Q92925	BAF60B	BRG1-associated factor 60B	58.9			MLS 402-91	MLS 2645-94	EWS TC-71	EWS IOR/CAR
	SMARCD2	SWI/SNF-related matrix-associated actin-dependent				2	5	5	5
		regulator of chromatin subfamily D member 2		AEGDSAGTAGTPGGTPAGDK			x	x	x
				HNQLQDGHER			x	x	x
				IHETIESINQLK*		x		x
				IITDVIGNPEEER		x	x	x
				LLVPQAQPPMPAQR					x
				MEIQEAIK			x		x
				MPTTQETDGFQVK	M1(Oxidation)		x
				MPTTQETDGFQVK				x	x
Q6STE5	BAF60C	BRG1-associated factor 60C	55.0			MLS 402-91	MLS 2645-94	EWS TC-71	EWS IOR/CAR
	SMARCD3	SWI/SNF-related matrix-associated actin-dependent				2	0	3	2
		regulator of chromatin subfamily D member 3		FSEIPQR*				x	x
				IHETIESINQLK*		x		x
				TPTTQETDGFQVK		x		x	x
UniProt Accession	Name/Alias		MW (kDa)	Peptide	Modifications
Q969G3	BAF57	BRG1-associated factor 57	46.6			MLS 402-91	MLS 2645-94	EWS TC-71	EWS IOR/CAR
	SMARCE1	SWI/SNF-related matrix-associated actin-dependent				1	4	7	7
		regulator of chromatin subfamily E member 1		AEAALEEESR				x
				AYHNSPAYLAYINAK					x
				EKEAAEQAER			x	x
				FLESTDSFNNELK				x	x
				FLESTDSFNNELKR				x
				GEPYMSIQPAEDPDDYDDGFSMK					x
				IAAEIAQAEEQAR		x	x	x	x
				LISEILSESVVPDVR			x	x	x
				MEKGEPYMSIQPAEDPDDYDDGFSMK					x
				MEKGEPYMSIQPAEDPDDYDDGFSMK	M1(Oxidation)				x
				SRAEAALEEESR			x	x	x
Q12824	BAF47	BRG1-associated factor 47	44.1			MLS 402-91	MLS 2645-94	EWS TC-71	EWS IOR/CAR
	SMARCB1	SWI/SNF-related matrix-associated actin-dependent				2	3	3	2
		regulator of chromatin subfamily B member 1		ASEVEEILDGNDEK			x	x
				AVSISTEPPTYLR		x	x	x	x
				QQIESYPTDSILEDQSDQR		x	x	x
				TYAFSENPLPTVEIAIR					x
O96019	BAF53A	BRG1-associated factor 53A	47.4			MLS 402-91	MLS 2645-94	EWS TC-71	EWS IOR/CAR
	ACTL6A	Actin-like protein 6A				3	5	6	8
				AGYAGEDCPK	C8(Methylthio)	x	x	x	x
				DDGSTLMEIDGDKGK				x	x
				ENMEAISPLK			x	x	x
				LIANNTTVER		x	x	x	x
				LKIPEGLFDPSNVK					x
				QGGPTYYIDTNALR		x			x
				SEASLHPVLMSEAPWNTR			x	x	x
				SEASLHPVLMSEAPWNTR	M10(Oxidation)			x
				SPLAGDFITMQCR	C12(Methylthio)		x	x	x
				SPLAGDFITMQCR	M10(Oxidation); C12(Methylthio)			x	x
O94805	BAF53B	BRG1-associated factor 53B				MLS 402-91	MLS 2645-94	EWS TC-71	EWS IOR/CAR
	ACTL6B	Actin-like protein 6B				0	0	0	0
Q8WUB8	BAF45A	BRG1-associated factor 45a	56.0			MLS 402-91	MLS 2645-94	EWS TC-71	EWS IOR/CAR
	PHF10	PHD finger protein 10				0	0	1	1
				AYFDLQTHVIQVPQGK					x
				SDEVIDLMIK				x
Q92782	BAF45B	BRG1-associated factor 45B				MLS 402-91	MLS 2645-94	EWS TC-71	EWS IOR/CAR
	DPF1	Zinc finger protein neuro-d4				0	0	0	0
Q92784	BAF45C	BRG1-associated factor 45C	43.1			MLS 402-91	MLS 2645-94	EWS TC-71	EWS IOR/CAR
	DPF3	Zinc finger protein DPF3				0	0	0	0
Q92785	BAF45D	BRG1-associated factor 45D	44.1			MLS 402-91	MLS 2645-94	EWS TC-71	EWS IOR/CAR
	DPF2	Zinc finger protein ubi-d4				1	4	4	3
				EGLISQDGSSLEALLR			x	x	x
				ILEPDDFLDDLDDEDYEEDTPK				x
				LDASILEDR			x
				TGQPEELVSCSDCGR	C10 and C13(Methylthio)		x	x	x
				VDDDSLGEFPVTNSR		x	x	x	x
Q86U86	BAF180	BRG1-associated factor 180	192.8			MLS 402-91	MLS 2645-94	EWS TC-71	EWS IOR/CAR
	PBRM1	Protein polybromo-1				1	2	1	9
				ELGPLPDDDDMASPK					x
				HYNEEGSQVYNDAHILEK					x
				LSAIFLR					x
				NGEILLSPALSYTTK					x
				NNQGQLIAEPFYHLPSK					x
				RDDIEDGDSMISSATSDTGSAK					x
				TPSNLAAAR			x		x
				VVDDEIYYFR		x			x
				YIEGLSAESNSISK			x	x	x
Q15532	SS18	Protein SSXT	45.9			MLS 402-91	MLS 2645-94	EWS TC-71	EWS IOR/CAR
	SYT	Protein SYT				0	1	1	1
				GKGEITPAAIQK			x	x	x
P35637	FUS	RNA-binding protein FUS	53.4			MLS 402-91	MLS 2645-94	EWS TC-71	EWS IOR/CAR
	TLS					3	6	8	8
				AAIDWFDGK*			x	x	x
				AAIDWFDGKEFSGNPIK				x	x
				APKPDGPGGGPGGSHMGGNYGDDR		x	x	x	x
				APKPDGPGGGPGGSHMGGNYGDDR	M16(Oxidation)		x	x	x
				CPNPTCENMNFSWR	C1 and C6(Methylthio); M9(Oxidation)	x	x	x	x
				CPNPTCENMNFSWR	C1 and C6(Methylthio)			x	x
				EFSGNPIK			x	x	x
				GEATVSFDDPPSAK*		x		x	x
				LKGEATVSFDDPPSAK			x	x	x
				TGQPMINLYTDR			x	x	x
				TGQPMINLYTDR	M5(Oxidation)			x
Q01844	EWSR1	RNA-binding protein EWS	68.4			MLS 402-91	MLS 2645-94	EWS TC-71	EWS IOR/CAR
	EWS					3	4	5	4
				AAVEWFDGK			x	x	x
				AAVEWFDGKDFQGSK				x
				GDATVSYEDPPTAK		x	x	x	x
				GGPGGPGGPGGPMGR		x	x	x	x
				GGPGGPGGPGGPMGR	M13(Oxidation)			x	x
				QDHPSSMGVYGQESGGFSGPGENR		x	x	x
				QDHPSSMGVYGQESGGFSGPGENR	M7(Oxidation)	x	x	x	x
Q92804	TAF15	TATA-binding protein-associated factor 2N	61.8			MLS 402-91	MLS 2645-94	EWS TC-71	EWS IOR/CAR
	TAF2N					1	1	2	3
				AAIDWFDGK*			x	x	x
				GEATVSFDDPPSAK*		x		x	x
				QSSYSQQPYNNQGQQQNMESSGSQGGR					x
P11308	ERG	Transcriptional regulator ERG	54.6			MLS 402-91	MLS 2645-94	EWS TC-71	EWS IOR/CAR
		ETS Transcription Factor				0	0	0	1
				TEDQRPQLDPYQILGPTSSR					x
*indicates peptide sequences identical for another protein
