# Supplementary material for: FET family fusion oncoproteins target the SWI/SNF chromatin remodeling complex
Source: EMBO Rep. 2019 Apr 8;20(5):e45766. doi: 10.15252/embr.201845766 (PMC6500973; doi:10.15252/embr.201845766)
Supplement: Supplementary file 4 — Table EV3 [file EMBR-20-e45766-s004.zip › EMBOR201845766_TableEV3/Table_EV3/README.txt]

Table EV3. SWI/SNF components detected by mass spectrometry after FLI1 Co-IP of EWS TC-71 and DDIT3 Co-IP of MLS 402-91: list of UniProt accession number, protein name, alias, molecular weight (MW) and tryptic peptides with detected modifications. Note that the same peptide sequence with and without modification counts as one peptide.
