# Supplementary material for: FET family fusion oncoproteins target the SWI/SNF chromatin remodeling complex
Source: EMBO Rep. 2019 Apr 8;20(5):e45766. doi: 10.15252/embr.201845766 (PMC6500973; doi:10.15252/embr.201845766)
Supplement: Supplementary file 4 — Table EV3 [file EMBR-20-e45766-s004.zip › EMBOR201845766_TableEV3/Table_EV3/Table_EV3.xlsx]

## Sheet: SUMMARY
Table EV3. SWI/SNF components detected by mass spectrometry after FLI1 Co-IP in EWS TC-71 or DDIT3 Co-IP in MLS 402-91
UniProt Accession	Name/Alias		MW (kDa)	Peptide	Modifications
P51532	BRG1	Transcription activator BRG1	184.5			FLI1 Co-IP	DDIT3 Co-IP
	SMARCA4	ATP-dependent helicase SMARCA4				17	16
				DSDAGSSTPTTSTR		x	x
				VIQAGMFDQK*		x
				DTALETALNAK		x	x
				IGQQNEVR*		x
				IPDPDSDDVSEVDAR		x	x
				KIPDPDSDDVSEVDAR		x
				GLDPVEILQER		x	x
				CDMSALQR	C1(Methylthio); M3(Oxidation)	x
				EVDYSDSLTEK		x
				GVLLTDGSEK		x	x
				VIQAGMFDQK*	M6(Oxidation)	x
				IQELENLPGSLAGDLR		x	x
				LMAEDEEGYRK*		x
				QEVVVCMR	C6(Methylthio)	x	x
				ILTGTDAPK		x
				ELPEYYELIR*		x	x
				KAENAEGQTPAIGPDGEPLDETSQMSDLPVK	M25(Oxidation)	x
				LTCEEEEEK*	C3(Methylthio)	x
				QDVDDEYGVSQALAR			x
				AIEEGTLEEIEEEVR			x
				HIIENAKQDVDDEYGVSQALAR			x
				GQPLPDHLQMAVQGK			x
				VDLNEEETILIIR*			x
				QLSEVFIQLPSR*			x
				TLMNTIMQLR*			x
				EVEAQLPEKVEYVIK			x
P51531	BRM	Protein brahma homolog	181.2			FLI1 Co-IP	DDIT3 Co-IP
	SMARCA2	ATP-dependent helicase SMARCA2				6	4
				AIEDGNLEEMEEEVR		x
				VIQAGMFDQK*		x
				IGQQNEVR*		x
				VIQAGMFDQK*	M6(Oxidation)	x
				LMAEDEEGYRK*		x
				ELPEYYELIR*		x	x
				LTCEEEEEK*	C3(Methylthio)	x
				VDLNEEETILIIR*			x
				QLSEVFIQLPSR*			x
				TLMNTIMQLR*			x
O14497	ARID1A	AT-rich interactive domain-containing protein 1A	241.9			FLI1 Co-IP	DDIT3 Co-IP
	BAF250A	BRG1-associated factor 250a				18	13
				GPSPSPVGSPASVAQSR		x
				ELATNLNVGTSSSAASSLK*		x	x
				ITATMDDMLSTR	M5 and M8(Oxidation)	x
				EEAGGEAAAAAAAER		x	x
				AAGPGLGNVAMGPR		x
				TPQPSSPMDQMGK	M11(Oxidation)	x	x
				TPQPSSPMDQMGK		x
				AEQQQREEAGGEAAAAAAAER		x
				TPQPSSPMDQMGK	M8 and M11(Oxidation)	x
				AMGMTNLPAVGR		x
				ITATMDDMLSTR	M8(Oxidation)	x
				AMGMTNLPAVGR	M2 and M4(Oxidation)	x
				SNSVGIQDAFNDGSDSTFQK		x	x
				NPQMPQYSSPQPGSALSPR		x	x
				SSTLTEDGAK		x
				NDMTYNYANR	M3(Oxidation)	x
				EIGGLTQVNK		x
				DITFPPGSVEATQPVLK		x
				YLAFTEEK		x
				GEDPPPDIFAAADSK		x
				LVLETLSK		x
				NSMTPNPGYQPSMNTSDMMGR		x
				GGTPGSGAAAAAGSKPPPSSSASASSSSSSFAQQR			x
				GYQGYPGGDYSGGPQDGGAGK			x
				SHHAPMSPGSSGGGGQPLAR			x
				AAGPGLGNVAMGPR	M11(Oxidation)		x
				QSTGSAPQGPAYHGVNR			x
				EMAVVLLANLAQGDSLAAR			x
				ANHEGSWPSHGTR			x
				TDEMLHTDQR			x
Q8NFD5	ARID1B	AT-rich interactive domain-containing protein 1B	236.0			FLI1 Co-IP	DDIT3 Co-IP
	BAF250B	BRG1-associated factor 250b				6	4
				ELATNLNVGTSSSAASSLK*		x	x
				AQEAAAAVMQAAANSAQSR		x
				SSIALTAPDAAADPK		x	x
				LLEDEPR		x
				AQEAAAAVMQAAANSAQSR	M9(Oxidation)	x
				GSPVSSLPAVGK		x
				TDDMMVPDQR		x
				EMSMALLSNLAQGDALAAR			x
				YQPQQDMSQEGYGTR			x
Q68CP9	ARID2	AT-rich interactive domain-containing protein 2	197.3			FLI1 Co-IP	DDIT3 Co-IP
	BAF200	BRG1-associated factor 200				4	1
				QPTVGGTSSTPR		x
				SSTKQPTVGGTSSTPR		x
				QNSEQIDMQDIK		x
				LGINDIEGQR		x
				DFTDEKEGPITK			x
Q8TAQ2	BAF170	BRG1-associated factor 170	132.8			FLI1 Co-IP	DDIT3 Co-IP
	SMARCC2	SWI/SNF complex subunit SMARCC2				6	13
				YYEAADTVTQFDNVR		x	x
				DIGEGNLSTAAAAALAAAAVK		x	x
				TPEIYLAYR*		x	x
				TLTDEVNSPDSDRR		x
				HLAAVEER*		x
				NFMIDTYR*	M3(Oxidation)	x
				ADPAFGLESSGIAGTTSDEPERIEESGNDEAR			x
				TPQQTSASQQMLNFPDK			x
				SLVALLVETQMK*	M11(Oxidation)		x
				SLVALLVETQMK*			x
				NLAGDVCAIMR	C7(Methylthio)		x
				LNPQEYLTSTACR*	C12(Methylthio)		x
				EGGGAIEEEAKEK			x
				EGGGAIEEEAK			x
				SALEEFSK			x
				YDFQNPSR			x
				SKTPEIYLAYR*			x
UniProt Accession	Name/Alias		MW (kDa)	Peptide	Modifications
Q92922	BAF155	BRG1-associated factor 155	122.8			FLI1 Co-IP	DDIT3 Co-IP
	SMARCC1	SWI/SNF complex subunit SMARCC1				8	14
				FDLQNPSR		x
				YVHADAPTNK		x
				NVEMFMNIEK	M4(Oxidation)	x
				TPEIYLAYR*		x	x
				NVEMFMNIEK	M4 and M6(Oxidation)	x
				AALEEFSR		x	x
				HLAAVEER*		x
				NFMIDTYR*	M3(Oxidation)	x
				NVEMFMNIEK		x	x
				FWESPETVSQLDSVR		x	x
				SLVALLVETQMK*	M11(Oxidation)		x
				SLVALLVETQMK*			x
				NLTGDVCAVMR	C7(Methylthio)		x
				LNPQEYLTSTACR*	C12(Methylthio)		x
				KVEHEISEGNVATAAAAALASAATK			x
				VREEVPLELVEAHVK			x
				SPQVPAAQQMLNFPEK	M10(Oxidation)		x
				HVTNPAFTK			x
				SPQVPAAQQMLNFPEK			x
				VEHEISEGNVATAAAAALASAATK			x
				SKTPEIYLAYR*			x
				KYVHADAPTNK			x
Q96GM5	BAF60A	BRG1-associated factor 60A	58.2			FLI1 Co-IP	DDIT3 Co-IP
	SMARCD1	SWI/SNF-related matrix-associated actin-dependent				4	7
		regulator of chromatin subfamily D member 1		TATTQETDGFQVK		x	x
				TMTDVVGNPEEER	M2(Oxidation)	x	x
				SDAEDGEGTVASWELR		x	x
				TMTDVVGNPEEER		x	x
				LDQTIMR*		x
				ELVPESQAYMDLLAFER*			x
				KRPAPQQIQQVQQQAVQNR			x
				EFMLSFAR			x
				AGFQSVAPSGGAGASGGAGAAAALGPGGTPGPPVR			x
Q92925	BAF60B	BRG1-associated factor 60B	58.9			FLI1 Co-IP	DDIT3 Co-IP
	SMARCD2	SWI/SNF-related matrix-associated actin-dependent				4	4
		regulator of chromatin subfamily D member 2		MPTTQETDGFQVK		x	x
				IITDVIGNPEEER		x
				AEGDSAGTAGTPGGTPAGDK		x	x
				MPTTQETDGFQVK	M1(Oxidation)	x
				FSEIPMK		x
				ELVPESQAYMDLLAFER*			x
				RQELEQVLGIR			x
Q6STE5	BAF60C	BRG1-associated factor 60C	55.0			FLI1 Co-IP	DDIT3 Co-IP
	SMARCD3	SWI/SNF-related matrix-associated actin-dependent				3	1
		regulator of chromatin subfamily D member 3		VMTDVAGNPEEER		x
				TPTTQETDGFQVK		x
				VMTDVAGNPEEER	M2(Oxidation)	x
				LDQTIMR*		x
				ELVPESQAYMDLLAFER*			x
Q969G3	BAF57	BRG1-associated factor 57	46.6			FLI1 Co-IP	DDIT3 Co-IP
	SMARCE1	SWI/SNF-related matrix-associated actin-dependent				4	6
		regulator of chromatin subfamily E member 1		IAAEIAQAEEQAR		x	x
				LGGNPGTNSR		x
				AEAALEEESR		x	x
				SRAEAALEEESR		x	x
				LISEILSESVVPDVR			x
				FLESTDSFNNELK			x
				QVQSLMVHQR			x
Q12824	BAF47	BRG1-associated factor 47	44.1			FLI1 Co-IP	DDIT3 Co-IP
	SMARCB1	SWI/SNF-related matrix-associated actin-dependent				2	4
		regulator of chromatin subfamily B member 1		ASEVEEILDGNDEK		x	x
				LDMEIDGQK	M3(Oxidation)	x
				TYAFSENPLPTVEIAIR			x
				QQIESYPTDSILEDQSDQR			x
				DHGYTTLATSVTLLK			x
O96019	BAF53A	BRG1-associated factor 53A	47.4			FLI1 Co-IP	DDIT3 Co-IP
	ACTL6A	Actin-like protein 6A				5	8
				QGGPTYYIDTNALR		x	x
				LIANNTTVER		x	x
				ENMEAISPLK	M3(Oxidation)	x
				AGYAGEDCPK	C8(Methylthio)	x
				DDGSTLMEIDGDKGK		x
				ENMEAISPLK		x
				VDFPTAIGMVVER			x
				SPLAGDFITMQCR	C12(Methylthio)		x
				SEASLHPVLMSEAPWNTR			x
				TAVLTAFANGR			x
				IPEGLFDPSNVK			x
				LKIPEGLFDPSNVK			x
O94805	BAF53B	BRG1-associated factor 53B				FLI1 Co-IP	DDIT3 Co-IP
	ACTL6B	Actin-like protein 6B				0	0
Q8WUB8	BAF45A	BRG1-associated factor 45a	56.0			FLI1 Co-IP	DDIT3 Co-IP
	PHF10	PHD finger protein 10				1	0
				SDEVIDLMIK		x
				SDEVIDLMIK	M8(Oxidation)	x
Q92782	BAF45B	BRG1-associated factor 45B				FLI1 Co-IP	DDIT3 Co-IP
	DPF1	Zinc finger protein neuro-d4				0	0
Q92784	BAF45C	BRG1-associated factor 45C	43.1			FLI1 Co-IP	DDIT3 Co-IP
	DPF3	Zinc finger protein DPF3				0	1
				DGFTSESTTLEALLR			x
Q92785	BAF45D	BRG1-associated factor 45D	44.1			FLI1 Co-IP	DDIT3 Co-IP
	DPF2	Zinc finger protein ubi-d4				3	3
				VDDDSLGEFPVTNSR		x	x
				TGQPEELVSCSDCGR	C10 and C13(Methylthio)	x
				ASIYQNQNSS		x
				EGLISQDGSSLEALLR			x
				ILEPDDFLDDLDDEDYEEDTPK			x
UniProt Accession	Name/Alias		MW (kDa)	Peptide	Modifications
Q86U86	BAF180	BRG1-associated factor 180	192.8			FLI1 Co-IP	DDIT3 Co-IP
	PBRM1	Protein polybromo-1				8	12
				YIEGLSAESNSISK		x
				ELGPLPDDDDMASPK		x	x
				LNEVYEAVK		x
				TPSNLAAAR		x
				ELGPLPDDDDMASPK	M11(Oxidation)	x	x
				NQPDYYEVVSQPIDLMK	M16(Oxidation)	x
				DIDLLAK		x
				VVDDEIYYFR		x
				IQLLEAK		x
				RDDIEDGDSMISSATSDTGSAK			x
				HYNEEGSQVYNDAHILEK			x
				EAEKSEDSSGAAGLSGLHR			x
				ILFNVVLEAR			x
				MPISLQQIR			x
				WDQTLAAR			x
				ATSPSSSVSGDFDDGHHSVSTPGPSR			x
				AQHPDYSFGELSR			x
				LWDLYLR			x
				SYYKPDSPEYK			x
				LSAIFLR			x
Q15532	SS18	Protein SSXT	45.9			FLI1 Co-IP	DDIT3 Co-IP
	SYT	Protein SYT				0	1
				GKGEITPAAIQK			x
P35637	FUS	RNA-binding protein FUS	53.4			FLI1 Co-IP	DDIT3 Co-IP
	TLS					5	9
				LKGEATVSFDDPPSAK		x
				GEATVSFDDPPSAK*		x
				TGQPMINLYTDR		x	x
				EFSGNPIK		x
				NECNQCK	C3 and C6(Methylthio)	x	x
				CPNPTCENMNFSWR	C1 and C6(Methylthio)		x
				CPNPTCENMNFSWR	C1 and C6(Methylthio); M9(Oxidation)		x
				TGQPMINLYTDRETGK			x
				AAIDWFDGK*			x
				APKPDGPGGGPGGSHMGGNYGDDRR			x
				AAIDWFDGKEFSGNPIK			x
				TGQPMINLYTDR	M5(Oxidation)		x
				KTGQPMINLYTDR	M6(Oxidation)		x
				APKPDGPGGGPGGSHMGGNYGDDR	M16(Oxidation)		x
				APKPDGPGGGPGGSHMGGNYGDDR			x
Q01844	EWSR1	RNA-binding protein EWS	68.4			FLI1 Co-IP	DDIT3 Co-IP
	EWS					2	6
				GDATVSYEDPPTAK		x	x
				GGPGGPGGPGGPMGR	M13(Oxidation)	x	x
				QDHPSSMGVYGQESGGFSGPGENR			x
				QDHPSSMGVYGQESGGFSGPGENR	M7(Oxidation)		x
				GGPGGPGGPGGPMGR			x
				AAVEWFDGK			x
				AAVEWFDGKDFQGSK			x
				MGGRGGDR			x
Q92804	TAF15	TATA-binding protein-associated factor 2N	61.8			FLI1 Co-IP	DDIT3 Co-IP
	TAF2N					2	5
				GEATVSFDDPPSAK*		x
				QSSYSQQPYNNQGQQQNMESSGSQGGR		x	x
				TDADSESDNSDNNTIFVQGLGEGVSTDQVGEFFK			x
				AAIDWFDGK*			x
				TGKPMINLYTDKDTGKPK	M5(Oxidation)		x
				EFHGNIIK			x
P35638	DDIT3	DNA Damage Inducible Transcript 3	19.2			FLI1 Co-IP	DDIT3 Co-IP
	GADD153	Growth Arrest And DNA Damage-Inducible				0	1
		Protein GADD153		VAQLAEENER			x
Q01543	FLI1	Friend leukemia integration 1 transcription factor	50.9			FLI1 Co-IP	DDIT3 Co-IP
		Fli-1 Proto-Oncogene, ETS Transcription Factor				2	1
				MTDPDEVAR	M1(Oxidation)	x
				SPPLGGAQTISK		x
				MTDPDEVAR		x
				EDPSYDSVR			x
*indicates peptide sequences identical for another protein
