# Supplementary material for: FET family fusion oncoproteins target the SWI/SNF chromatin remodeling complex
Source: EMBO Rep. 2019 Apr 8;20(5):e45766. doi: 10.15252/embr.201845766 (PMC6500973; doi:10.15252/embr.201845766)
Supplement: Supplementary file 5 — Source Data for Expanded View [file EMBR-20-e45766-s009.zip]

Archive with 8 entries (5 files):
- SourceDataForExpandedView/
- SourceDataForExpandedView/EMBOR-2018-45766_SourceDataForFigureEV1.pdf
- SourceDataForExpandedView/EMBOR-2018-45766_SourceDataForFigureEV2/
- SourceDataForExpandedView/EMBOR-2018-45766_SourceDataForFigureEV2/EMBOR-2018-45766_SourceDataForFigureEV2A-E.pdf
- SourceDataForExpandedView/EMBOR-2018-45766_SourceDataForFigureEV2/EMBOR-2018-45766_SourceDataForFigureEV2F-J.xlsx
- SourceDataForExpandedView/EMBOR-2018-45766_SourceDataForFigureEV3/
- SourceDataForExpandedView/EMBOR-2018-45766_SourceDataForFigureEV3/EMBOR-2018-45766_SourceDataForFigureEV3A.pdf
- SourceDataForExpandedView/EMBOR-2018-45766_SourceDataForFigureEV3/EMBOR-2018-45766_SourceDataForFigureEV3B.xlsx
