# Supplementary material for: FET family fusion oncoproteins target the SWI/SNF chromatin remodeling complex
Source: EMBO Rep. 2019 Apr 8;20(5):e45766. doi: 10.15252/embr.201845766 (PMC6500973; doi:10.15252/embr.201845766)
Supplement: Supplementary file 5 — Source Data for Expanded View [file EMBR-20-e45766-s009.zip › SourceDataForExpandedView/EMBOR-2018-45766_SourceDataForFigureEV2/EMBOR-2018-45766_SourceDataForFigureEV2F-J.xlsx]

## Sheet: Figure EV2
Cell-line	Antibody	R1 Intensity	R2 Intensity	R1 relative load	R2 relative load	R1 norm HT1080	R2 norm HT1080
HT1080 EGFP	H3K27me3	2.49054e+07	2.90903e+07	0.597609	0.480117	0.871762	0.827281	Figure EV2F
HT1080 wt	H3K27me3	2.62392e+07	2.63888e+07	0.685519	0.580356	1	1
HT1080 FUSDDIT3-EGFP	H3K27me3	3.55947e+07	3.61327e+07	0.914451	1.00345	1.33395	1.72903
HT1080 EWSR1-FLI1-EGFP	H3K27me3	3.93395e+07	3.78892e+07	1.07484	1.7412	1.56792	3.00023
HT1080 EGFP	H4	41674994	60589914
HT1080 wt	H4	38276384	45470005
HT1080 FUSDDIT3-EGFP	H4	38924722	36008328
HT1080 EWSR1-FLI1-EGFP	H4	36600385	21760392
HT1080 EGFP	H3K27Ac	1.32295e+08	1.76857e+08	1.82113	2.29074	0.835885	1.32234
HT1080 wt	H3K27Ac	1.60796e+08	1.65619e+08	2.17868	1.73233	1	1
HT1080 FUSDDIT3-EGFP	H3K27Ac	1.12254e+08	1.04519e+08	1.67039	1.68642	0.766698	0.973499
HT1080 EWSR1-FLI1-EGFP	H3K27Ac	1.78615e+08	9.20291e+07	2.54806	1.68985	1.16954	0.975478
HT1080 EGFP	H4	7.26448e+07	7.72053e+07
HT1080 wt	H4	7.38041e+07	9.56049e+07
HT1080 FUSDDIT3-EGFP	H4	6.72024e+07	6.19771e+07
HT1080 EWSR1-FLI1-EGFP	H4	7.00986e+07	5.44599e+07
HT1080 EGFP	H3K4me3	1.12302e+08	1.79534e+08	2.73683	2.03347	1.74922	1.44068
HT1080 wt	H3K4me3	9.1615e+07	1.05929e+08	1.5646	1.41146	1	1
HT1080 FUSDDIT3-EGFP	H3K4me3	9.57868e+07	8.99922e+07	1.61027	1.59461	1.02919	1.12976
HT1080 EWSR1-FLI1-EGFP	H3K4me3	9.11916e+07	5.74085e+07	1.38487	1.35184	0.885126	0.957761
HT1080 EGFP	H4	4.10336e+07	8.82895e+07
HT1080 wt	H4	5.8555e+07	7.50492e+07
HT1080 FUSDDIT3-EGFP	H4	5.94848e+07	5.64352e+07
HT1080 EWSR1-FLI1-EGFP	H4	6.58486e+07	4.24669e+07
HT1080 EGFP	EZH2	6.37612e+07	7.69317e+07	2.60205	1.96224	0.362181	0.595848
HT1080 wt	EZH2	5.44578e+07	6.57577e+07	7.18439	3.29319	1	1
HT1080 FUSDDIT3-EGFP	EZH2	9.74885e+07	8.67235e+07	6.98205	4.53715	0.971836	1.37774
HT1080 EWSR1-FLI1-EGFP	EZH2	7.63182e+07	6.16145e+07	9.50035	6.22752	1.32236	1.89103
HT1080 EGFP	GAPDH	2.45042e+07	3.92061e+07
HT1080 wt	GAPDH	7.58001e+06	1.99678e+07
HT1080 FUSDDIT3-EGFP	GAPDH	1.39627e+07	1.91141e+07
HT1080 EWSR1-FLI1-EGFP	GAPDH	8.03319e+06	9.89391e+06
HT1080 EGFP	K27/K4					0.49837	0.574227
HT1080 wt	K27/K4					1	1
HT1080 FUSDDIT3-EGFP	K27/K4					1.29612	1.53044
HT1080 EWSR1-FLI1-EGFP	K27/K4					1.77141	3.13254
Cell-line	Antibody	Intensity	Relative load	Norm HT1080
HT1080	H3K27me3	9.83886e+07	0.557036	1	Figure EV2G
HT1080 FUSDDIT3-EGFP	H3K27me3	1.28839e+08	0.729225	1.30912	Transient 24 h
HT1080 EWSR1-FLI1-EGFP	H3K27me3	1.33019e+08	0.862427	1.54824
HT1080	H4	1.76629e+08
HT1080 FUSDDIT3-EGFP	H4	1.7668e+08
HT1080 EWSR1-FLI1-EGFP	H4	1.54238e+08
HT1080	H3K27Ac	1.69283e+07	0.541419	1
HT1080 FUSDDIT3-EGFP	H3K27Ac	1.22351e+07	0.367529	0.678825
HT1080 EWSR1-FLI1-EGFP	H3K27Ac	1.10475e+07	0.335171	0.619061
HT1080	H4	3.12666e+07
HT1080 FUSDDIT3-EGFP	H4	3.32901e+07
HT1080 EWSR1-FLI1-EGFP	H4	3.29609e+07
HT1080	H3K4me3	2.32688e+08	1.50838	1
HT1080 FUSDDIT3-EGFP	H3K4me3	2.40259e+08	1.44275	0.956489
HT1080 EWSR1-FLI1-EGFP	H3K4me3	2.76781e+08	1.69813	1.12579
HT1080	H4	1.54264e+08
HT1080 FUSDDIT3-EGFP	H4	1.66529e+08
HT1080 EWSR1-FLI1-EGFP	H4	1.62992e+08
HT1080	EZH2	2.58531e+07	0.434791	1
HT1080 FUSDDIT3-EGFP	EZH2	2.36895e+07	0.597409	1.37401
HT1080 EWSR1-FLI1-EGFP	EZH2	2.73536e+07	0.570017	1.31102
HT1080	GAPDH	5.94609e+07
HT1080 FUSDDIT3-EGFP	GAPDH	3.96537e+07
HT1080 EWSR1-FLI1-EGFP	GAPDH	4.79872e+07
HT1080	K27/K4			1
HT1080 FUSDDIT3-EGFP	K27/K4			1.36867
HT1080 EWSR1-FLI1-EGFP	K27/K4			1.37525
HT1080	H3K27me3	1.11302e+08	0.702393	1	Figure EV2G
HT1080 FUSDDIT3-EGFP	H3K27me3	1.33868e+08	0.97433	1.38716	Transient 48 h
HT1080 EWSR1-FLI1-EGFP	H3K27me3	1.57961e+08	0.920657	1.31074
HT1080	H4	1.58461e+08
HT1080 FUSDDIT3-EGFP	H4	1.37395e+08
HT1080 EWSR1-FLI1-EGFP	H4	1.71574e+08
HT1080	H3K27Ac	2.50224e+07	0.795284	1
HT1080 FUSDDIT3-EGFP	H3K27Ac	1.70493e+07	0.566384	0.712179
HT1080 EWSR1-FLI1-EGFP	H3K27Ac	1.79131e+07	0.510044	0.641336
HT1080	H4	3.14634e+07
HT1080 FUSDDIT3-EGFP	H4	3.01019e+07
HT1080 EWSR1-FLI1-EGFP	H4	3.51207e+07
HT1080	H3K4me3	2.72958e+08	1.28605	1
HT1080 FUSDDIT3-EGFP	H3K4me3	2.74328e+08	1.40121	1.08955
HT1080 EWSR1-FLI1-EGFP	H3K4me3	3.65199e+08	0.974899	0.758058
HT1080	H4	2.12246e+08
HT1080 FUSDDIT3-EGFP	H4	1.95779e+08
HT1080 EWSR1-FLI1-EGFP	H4	3.74602e+08
HT1080	EZH2	2.52786e+07	0.497387	1
HT1080 FUSDDIT3-EGFP	EZH2	2.42206e+07	0.495904	0.99702
HT1080 EWSR1-FLI1-EGFP	EZH2	2.50147e+07	0.411895	0.828118
HT1080	GAPDH	5.08228e+07
HT1080 FUSDDIT3-EGFP	GAPDH	4.88413e+07
HT1080 EWSR1-FLI1-EGFP	GAPDH	6.07308e+07
HT1080	K27/K4			1
HT1080 FUSDDIT3-EGFP	K27/K4			1.27315
HT1080 EWSR1-FLI1-EGFP	K27/K4			1.72908
HT1080	H3K27me3	9.85785e+07	0.39821	1	Figure EV2H
HT1080 FUSDDIT3-EGFP	H3K27me3	1.05927e+08	0.793457	1.99256
HT1080	H4	2.47554e+08
HT1080 FUSDDIT3-EGFP	H4	1.335e+08
HT1080	H3K4me3	2.17145e+08	0.903401	1
HT1080 FUSDDIT3-EGFP	H3K4me3	1.63753e+08	0.806518	0.892757
HT1080	H4	2.40364e+08
HT1080 FUSDDIT3-EGFP	H4	2.03037e+08
HT1080	K27/K4			1
HT1080 FUSDDIT3-EGFP	K27/K4			2.23192
HT1080	H3K27me3	1.18058e+08	0.48087	1	Figure EV2I
HT1080 FUSDDIT3-EGFP	H3K27me3	1.52981e+08	0.859855	1.78812
HT1080	H4	2.45509e+08
HT1080 FUSDDIT3-EGFP	H4	1.77915e+08
HT1080	H3K4me3	3.76121e+08	1.38729	1
HT1080 FUSDDIT3-EGFP	H3K4me3	3.04564e+08	1.77884	1.28224
HT1080	H4	2.71119e+08
HT1080 FUSDDIT3-EGFP	H4	1.71215e+08
HT1080	K27/K4			1
HT1080 FUSDDIT3-EGFP	K27/K4			1.39453
EWS TC-71 Untreated	H3K27me3	1.06836e+08	1.11407	1	Figure EV2J
Tazemetostat 5µM 72 h	H3K27me3	2.11068e+07	0.178871	0.160557
DMSO-control	H3K27me3	1.00799e+08	0.813646	0.730338
EWS TC-71 Untreated	H4	9.5897e+07
Tazemetostat 5µM 72 h	H4	1.18e+08
DMSO-control	H4	1.23886e+08
EWS TC-71 Untreated	H3K4me3	3.44196e+08	3.47979	1
Tazemetostat 5µM 72 h	H3K4me3	3.95265e+08	3.02325	0.8688
DMSO-control	H3K4me3	3.47086e+08	3.88505	1.11646
EWS TC-71 Untreated	H4	9.89128e+07
Tazemetostat 5µM 72 h	H4	1.30742e+08
DMSO-control	H4	8.9339e+07
EWS TC-71 Untreated	K27/K4			1
Tazemetostat 5µM 72 h	K27/K4			0.184803
DMSO-control	K27/K4			0.654156
