# Supplementary material for: FET family fusion oncoproteins target the SWI/SNF chromatin remodeling complex
Source: EMBO Rep. 2019 Apr 8;20(5):e45766. doi: 10.15252/embr.201845766 (PMC6500973; doi:10.15252/embr.201845766)
Supplement: Supplementary file 5 — Source Data for Expanded View [file EMBR-20-e45766-s009.zip › SourceDataForExpandedView/EMBOR-2018-45766_SourceDataForFigureEV3/EMBOR-2018-45766_SourceDataForFigureEV3B.xlsx]

## Sheet: Blad1
			R1			R2			R0 (Figure EV3)			B/NB
Cell-line	Sample	Antibody	QL-BG	Normalize to NF	B/(NB+B)	QL-BG	Normalize to NF	B/(NB+B)	QL-BG	Normalize to NF	B/(NB+B)	R1	R2	R0	Mean	SEM
HT1080DDIT3-EGFP	NF	Brg1	6.02278e+07	1		3.26928e+07	1		9.93852e+06	1
HT1080DDIT3-EGFP	Brg1 LDS eluate	Brg1	4.98427e+06	0.0827569	0.373144	3.43772e+06	0.105152	1.02351	1.93259e+07	1.94455	0.485812	0.373144	1.02351	0.485812	0.627488	0.200664	BRG1 IP	HT1080DDIT3-EGFP	Brg1
HT1080DDIT3-EGFP	Brg1 Non-bound	Brg1	8.37324e+06	0.139026		-78959.6	-0.0024152		2.04547e+07	2.05813
HT1080DDIT3-EGFP	IgG LDS eluate	Brg1	-94512.6	-0.00156925	0	-58670.6	-0.0017946	0	243959	0.0245468	0.00446104	0	0	0.00446104	0.00148701	0.00148701	IgG IP
HT1080DDIT3-EGFP	IgG Non-bound	Brg1	745267	0.0123741		2.80989e+07	0.859483		5.44427e+07	5.47795
HT1080FUSDDIT3-EGF	NF	Brg1	6.74827e+07	1		6.18926e+07	1		1.58884e+07	1
HT1080FUSDDIT3-EGF	Brg1 LDS eluate	Brg1	1.09496e+06	0.0162258	0.839172	3.28739e+06	0.0531144	0.307213	6.28262e+06	0.395421	0.927582	0.839172	0.307213	0.927582	0.691322	0.193743	BRG1 IP	HT1080FUSDDIT3-EGF	Brg1
HT1080FUSDDIT3-EGF	Brg1 Non-bound	Brg1	209850	0.00310968		7.41328e+06	0.119777		490494	0.0308711
HT1080FUSDDIT3-EGF	IgG LDS eluate	Brg1	1.34436e+06	0.0199216	0.220354	-207523	-0.00335295	0	-38119.7	-0.00239921	0	0.220354	0	0	0.0734514	0.0734514	IgG IP
HT1080FUSDDIT3-EGF	IgG Non-bound	Brg1	4.75656e+06	0.0704855		1.73361e+07	0.2801		1.76891e+07	1.11333										Statistical Analysis
																				Student's t-test	p-value
HT1080DDIT3-EGFP	NF	DDIT3	2.11221e+08	1		1.89914e+08	1		2.67541e+08	1
HT1080DDIT3-EGFP	Brg1 LDS eluate	DDIT3	1.09867e+08	0.520153	0.493535	1.26582e+08	0.666526	0.701114	6.9559e+07	0.259994	0.287624	0.493535	0.701114	0.287624	0.494091	0.119365	BRG1 IP	HT1080DDIT3-EGFP	DDIT3	ns	0.9186
HT1080DDIT3-EGFP	Brg1 Non-bound	DDIT3	1.12745e+08	0.53378		5.39623e+07	0.284141		1.72281e+08	0.643943
HT1080DDIT3-EGFP	IgG LDS eluate	DDIT3	7.89027e+07	0.373555	0.686475	6.67306e+07	0.351373	0.521272	5.44024e+07	0.203342	0.212916	0.686475	0.521272	0.212916	0.473554	0.138771	IgG IP
HT1080DDIT3-EGFP	IgG Non-bound	DDIT3	3.60363e+07	0.17061		6.12843e+07	0.322695		2.01108e+08	0.751691
HT1080FUSDDIT3-EGF	NF	DDIT3	3.86954e+08	1		2.28981e+08	1		1.87947e+08	1
HT1080FUSDDIT3-EGF	Brg1 LDS eluate	DDIT3	7.63233e+07	0.197241	0.910081	5.74691e+07	0.250978	0.634104	4.8142e+07	0.256147	0.669118	0.910081	0.634104	0.669118	0.737768	0.0867474	BRG1 IP	HT1080FUSDDIT3-EGF	DDIT3	ns	0.0736
HT1080FUSDDIT3-EGF	Brg1 Non-bound	DDIT3	7.54102e+06	0.0194881		3.31613e+07	0.144821		2.38065e+07	0.126666
HT1080FUSDDIT3-EGF	IgG LDS eluate	DDIT3	5.51822e+07	0.142606	0.495076	2.77916e+07	0.121371	0.555433	1.83196e+07	0.0974723	0.299875	0.495076	0.555433	0.299875	0.450128	0.0771204	IgG IP
HT1080FUSDDIT3-EGF	IgG Non-bound	DDIT3	5.62798e+07	0.145443		2.22444e+07	0.0971449		4.27711e+07	0.22757
