# Supplementary material for: FET family fusion oncoproteins target the SWI/SNF chromatin remodeling complex
Source: EMBO Rep. 2019 Apr 8;20(5):e45766. doi: 10.15252/embr.201845766 (PMC6500973; doi:10.15252/embr.201845766)
Supplement: Supplementary file 9 — Source Data for Figure 3 [file EMBR-20-e45766-s007.zip]

Archive with 3 entries (2 files):
- EMBOR-2018-45766_SourceDataForFigure3/
- EMBOR-2018-45766_SourceDataForFigure3/EMBOR-2018-45766_SourceDataForFigure3A,C.pdf
- EMBOR-2018-45766_SourceDataForFigure3/EMBOR-2018-45766_SourceDataForFigure3B,D.xlsx
