# Supplementary material for: FET family fusion oncoproteins target the SWI/SNF chromatin remodeling complex
Source: EMBO Rep. 2019 Apr 8;20(5):e45766. doi: 10.15252/embr.201845766 (PMC6500973; doi:10.15252/embr.201845766)
Supplement: Supplementary file 9 — Source Data for Figure 3 [file EMBR-20-e45766-s007.zip › EMBOR-2018-45766_SourceDataForFigure3/EMBOR-2018-45766_SourceDataForFigure3B,D.xlsx]

## Sheet: Figure 3B
				R1			R2			R0 (Fig 3A)			B/(NB+B)	B/(NB+B)	B/(NB+B)	B/(NB+B)	B/(NB+B)
	Cell-line	Sample	Antibody	Intensity	Normalize to NF	B/(NB+B)	Intensity	Normalize to NF	B/(NB+B)	Intensity	Normalize to NF	B/(NB+B)	R1	R2	R0	Mean	SEM			Student's t-test	p-value
Figure 3B																		Figure 3B
	MLS 402-91	NF	Brg1	1.2126e+08	1		3.59758e+07	1		7.33691e+07	1
	MLS 402-91	Brg1 LDS eluate	Brg1	3.62141e+06	0.0298649	0.701971	515812	0.0143377	0.342708	4.61898e+06	0.0629554	0.142701	0.701971	0.342708	0.142701	0.395793	0.163615	MLS 402-91	Brg1
	MLS 402-91	Brg1 Non-bound	Brg1	1.53751e+06	0.0126795		989296	0.0274989		2.77492e+07	0.378213
	MLS 402-91	IgG LDS eluate	Brg1	-200663	-0.00165482		81922.9	0.00227716		-5.86036e+06	-0.0798751
	MLS 402-91	IgG Non-bound	Brg1	1.72114e+06	0.0141939		4.21646e+07	1.17202		4.68534e+07	0.638599
	EWS TC-71	NF	Brg1	1.25297e+08	1		8.79215e+07	1		1.48017e+07	1
	EWS TC-71	Brg1 LDS eluate	Brg1	2.88175e+06	0.0229993	0.0903877	9.45244e+06	0.10751	0.955629	6.39637e+06	0.432139	0.230217	0.0903877	0.955629	0.230217	0.425411	0.268164	EWS TC-71	Brg1
	EWS TC-71	Brg1 Non-bound	Brg1	2.90003e+07	0.231452		438892	0.00499186		2.13878e+07	1.44496
	EWS TC-71	IgG LDS eluate	Brg1	-518179	-0.0041356		475552	0.00540882		-181664	-0.0122732
	EWS TC-71	IgG Non-bound	Brg1	1.34376e+07	0.107246		1.24856e+07	0.142008		1.3406e+07	0.905708
	MLS 402-91	NF	DDIT3	2.35646e+08	1		1.25565e+08	1		4.84111e+08	1
	MLS 402-91	Brg1 LDS eluate	DDIT3	3.06459e+07	0.130051	0.869342	1.50585e+07	0.119926	0.852777	1.44608e+08	0.298709	0.809533	0.869342	0.852777	0.809533	0.843884	0.0178289	MLS 402-91	DDIT3
	MLS 402-91	Brg1 Non-bound	DDIT3	4.60593e+06	0.019546		2.5997e+06	0.020704		3.40235e+07	0.0702804
	MLS 402-91	IgG LDS eluate	DDIT3	1.3841e+06	0.00587362		1.29213e+07	0.102905		1.61198e+07	0.0332978
	MLS 402-91	IgG Non-bound	DDIT3	4.63233e+06	0.019658		1.56724e+07	0.124814		4.67908e+07	0.0966531
	EWS TC-71	NF	FLI1	3.97782e+07	1		3.91286e+07	1		2.94614e+08	1
	EWS TC-71	Brg1 LDS eluate	FLI1	8.83978e+06	0.222227	0.750232	8.68478e+06	0.221955	0.944271	8.69923e+07	0.295275	0.735244	0.750232	0.944271	0.735244	0.809916	0.0673167	EWS TC-71	FLI1
	EWS TC-71	Brg1 Non-bound	FLI1	2.94295e+06	0.0739838		512561	0.0130994		3.13253e+07	0.106326
	EWS TC-71	IgG LDS eluate	FLI1	6.17187e+06	0.155157		5.13346e+06	0.131195		8.69494e+07	0.29513
	EWS TC-71	IgG Non-bound	FLI1	1.37381e+07	0.345366		2.31228e+07	0.590944		2.85573e+08	0.969313
																				Statistical analysis
	MLS 402-91	NF	EWSR1	1.73478e+08	1		1.98272e+08	1		1.88724e+08	1									Student's t-test	p-value
	MLS 402-91	Brg1 LDS eluate	EWSR1	4.0201e+07	0.231735	0.17167	8.76764e+07	0.442202	0.330537	5.73836e+07	0.30406	0.339229	0.17167	0.330537	0.339229	0.280479	0.0544622	MLS 402-91	EWSR1	***	0.0006
	MLS 402-91	Brg1 Non-bound	EWSR1	1.93975e+08	1.11815		1.77578e+08	0.895625		1.11775e+08	0.592267
	MLS 402-91	IgG LDS eluate	EWSR1	3.29376e+07	0.189866		5.20022e+07	0.262277		-2.10763e+06	-0.0111678
	MLS 402-91	IgG Non-bound	EWSR1	2.29834e+08	1.32486		1.81149e+08	0.913635		1.11448e+08	0.590531
	EWS TC-71	NF	EWSR1	4.03846e+08	1		3.52457e+08	1		2.56585e+08	1
	EWS TC-71	Brg1 LDS eluate	EWSR1	1.31268e+08	0.325044	0.31373	1.23258e+08	0.34971	0.354889	1.04736e+08	0.408192	0.419445	0.31373	0.354889	0.419445	0.362688	0.0307655	EWS TC-71	EWSR1	**	0.0034
	EWS TC-71	Brg1 Non-bound	EWSR1	2.87143e+08	0.711021		2.24056e+08	0.635697		1.44966e+08	0.56498
	EWS TC-71	IgG LDS eluate	EWSR1	1.7228e+07	0.04266		6.29989e+07	0.178742		1.26347e+07	0.0492417
	EWS TC-71	IgG Non-bound	EWSR1	3.20748e+08	0.794233		2.75051e+08	0.780383		1.56267e+08	0.609024
	MLS 402-91	NF	FUS	2.57213e+08	1		1.68468e+08	1		6.08069e+08	1
	MLS 402-91	Brg1 LDS eluate	FUS	3.84399e+07	0.149448	0.145706	1.99707e+07	0.118543	0.174089	1.36239e+08	0.224052	0.322965	0.145706	0.174089	0.322965	0.214253	0.0549697	MLS 402-91	FUS	***	0.0004
	MLS 402-91	Brg1 Non-bound	FUS	2.25378e+08	0.876231		9.47443e+07	0.562389		2.856e+08	0.469684
	MLS 402-91	IgG LDS eluate	FUS	1.39174e+07	0.0541086		3.1823e+06	0.0188897		-7.20511e+06	-0.0118492
	MLS 402-91	IgG Non-bound	FUS	1.56271e+08	0.607553		5.84345e+07	0.346859		1.03937e+08	0.17093
	EWS TC-71	NF	FUS	5.93919e+08	1		6.62366e+08	1		4.86992e+08	1
	EWS TC-71	Brg1 LDS eluate	FUS	9.04007e+07	0.15221	0.163721	1.44062e+08	0.217495	0.290332	2.04531e+08	0.419989	0.506815	0.163721	0.290332	0.506815	0.320289	0.100169	EWS TC-71	FUS	*	0.0155
	EWS TC-71	Brg1 Non-bound	FUS	4.61763e+08	0.777484		3.52135e+08	0.531631		1.99031e+08	0.408694
	EWS TC-71	IgG LDS eluate	FUS	1.97672e+07	0.0332826		3.7839e+07	0.0571271		4.28377e+07	0.0879638
	EWS TC-71	IgG Non-bound	FUS	3.65426e+08	0.615279		3.51702e+08	0.530978		2.20635e+08	0.453057

## Sheet: Figure 3D
Figure 3D			R1			R2			R3				R0 (dsRED)			B/NB							Statistical analysis
Cell-line	Sample	Antibody	QL-BG	Normalize to NF	B/(NB+B)	QL-BG	Normalize to NF	B/(NB+B)	QL-BG	Normalize to NF	B/(NB+B)	QL-BG	Normalize to NF	B/(NB+B)	R0	R1	R2	R3	Mean	SEM			Student's t-test	p-value
																					Figure 3D
FUS-DDIT3 EGFP	NF	Brg1	9.04733e+07	1		1.43273e+08	1		8.8311e+07	1		6.65571e+07	1
FUS-DDIT3 EGFP	Brg1 LDS eluate	Brg1	3.9561e+06	0.0437267	0.599443	1.1992e+07	0.0837007	0.873442	1.7404e+06	0.0197076	0.0919411	4.03227e+06	0.0605837	0.493184	0.493184	0.599443	0.873442	0.0919411	0.521609	0.228932	FUS-DDIT3 EGFP	Brg1
FUS-DDIT3 EGFP	Brg1 Non-bound	Brg1	2.64352e+06	0.0292188		1.73759e+06	0.0121278		1.71891e+07	0.194643		4.14373e+06	0.0622582
FUS-DDIT3 EGFP	IgG LDS eluate	Brg1	569431	0.00629391		1.29729e+06	0.00905468		20591.2	0.000233167		-433961	-0.00652014
FUS-DDIT3 EGFP	IgG Non-bound	Brg1	3.77531e+07	0.417285		4.85069e+07	0.338563		3.92042e+07	0.443934		1.42423e+07	0.213986
EWSR1-FLI1-EGFP	NF	Brg1	1.23587e+08	1		1.74059e+07	1		1.04182e+08	1
EWSR1-FLI1-EGFP	Brg1 LDS eluate	Brg1	1.72159e+06	0.0139302	0.418038	3.3174e+06	0.190591	0.569914	2.47466e+06	0.0237533	0.29549					0.418038	0.569914	0.29549	0.427814	0.0793702	EWSR1-FLI1-EGFP	Brg1
EWSR1-FLI1-EGFP	Brg1 Non-bound	Brg1	2.39666e+06	0.0193925		2.50348e+06	0.143829		5.90012e+06	0.056633
EWSR1-FLI1-EGFP	IgG LDS eluate	Brg1	305483	0.00247181		179173	0.0102938		296867	0.00284951
EWSR1-FLI1-EGFP	IgG Non-bound	Brg1	3.48518e+06	0.0282003		2.04628e+07	1.17562		6.55859e+07	0.629534
EGFP	NF	Brg1	3.55498e+07	1		8.43248e+07	1		9.75654e+07	1		5.66034e+07	1
EGFP	Brg1 LDS eluate	Brg1	2.95679e+06	0.0831733	0.951498	4.63334e+06	0.0549464	0.230704	1.66674e+06	0.0170833	0.661063	2.20679e+06	0.0389869	0.387019	0.387019	0.951498	0.230704	0.661063	0.614422	0.209378	EGFP	Brg1
EGFP	Brg1 Non-bound	Brg1	150721	0.0042397		1.54501e+07	0.183222		854561	0.00875885		3.49522e+06	0.0617493
EGFP	IgG LDS eluate	Brg1	-190123	-0.00534809		918818	0.0108962		-577022	-0.0059142		-415102	-0.00733353
EGFP	IgG Non-bound	Brg1	6.59807e+06	0.185601		3.74703e+07	0.444357		9.38812e+06	0.0962239		9.14455e+06	0.161555
FUS-DDIT3 EGFP	NF	DDIT3	2.79214e+08	1		2.12069e+08	1		7.20573e+07	1		2.20269e+08	1
FUS-DDIT3 EGFP	Brg1 LDS eluate	DDIT3	3.27589e+07	0.117326	0.812336	6.97687e+07	0.32899	0.879648	1.53535e+07	0.213073	0.550069	6.47075e+07	0.293766	0.871577	0.871577	0.812336	0.879648	0.550069	0.747351	0.100537	FUS-DDIT3 EGFP	DDIT3
FUS-DDIT3 EGFP	Brg1 Non-bound	DDIT3	7.5679e+06	0.0271044		9.54561e+06	0.0450117		1.25584e+07	0.174284		9.53438e+06	0.0432852
FUS-DDIT3 EGFP	IgG LDS eluate	DDIT3	1.17056e+07	0.0419234		2.8848e+07	0.136031		6.81791e+06	0.0946179		1.08291e+06	0.00491631
FUS-DDIT3 EGFP	IgG Non-bound	DDIT3	3.98882e+07	0.142859		2.4674e+07	0.116348		1.04556e+07	0.145102		5.7413e+07	0.26065
EWSR1-FLI1-EGFP	NF	FLI1	1.48987e+08	1		2.41459e+07	1		7.39272e+07	1
EWSR1-FLI1-EGFP	Brg1 LDS eluate	FLI1	2.35301e+07	0.157935	0.692746	8.09028e+06	0.335059	0.783533	2.11689e+07	0.286348	0.83864					0.692746	0.783533	0.83864	0.77164	0.0425335	EWSR1-FLI1-EGFP	FLI1
EWSR1-FLI1-EGFP	Brg1 Non-bound	FLI1	1.04363e+07	0.0700487		2.23511e+06	0.0925669		4.07306e+06	0.0550955
EWSR1-FLI1-EGFP	IgG LDS eluate	FLI1	1.41864e+07	0.0952194		5.79666e+06	0.240068		1.60723e+07	0.217408
EWSR1-FLI1-EGFP	IgG Non-bound	FLI1	1.59461e+07	0.107031		8.92669e+06	0.369698		2.23945e+07	0.302926													Statistical analysis
																							Student's t-test	p-value
FUS-DDIT3 EGFP	NF	EWSR1	2.69692e+08	1		603789374	1		3.60188e+08	1		2.81559e+08	1
FUS-DDIT3 EGFP	Brg1 LDS eluate	EWSR1	4.29585e+07	0.159287	0.326952	215010553	0.356102	0.407573	5.81101e+07	0.161333	0.18763	9.97968e+07	0.354444	0.303859	0.303859	0.326952	0.407573	0.18763	0.307385	0.0642415	FUS-DDIT3 EGFP	EWSR1	ns	0.4899
FUS-DDIT3 EGFP	Brg1 Non-bound	EWSR1	8.84326e+07	0.327901		312528369	0.517612		2.51596e+08	0.698513		2.28634e+08	0.812032
FUS-DDIT3 EGFP	IgG LDS eluate	EWSR1	1.2226e+07	0.045333		36272672	0.060075		2.91913e+07	0.0810444		1.24495e+07	0.0442163
FUS-DDIT3 EGFP	IgG Non-bound	EWSR1	1.85927e+08	0.689405		364888514	0.604331		2.45688e+08	0.682109		2.49436e+08	0.885911
EWSR1-FLI1-EGFP	NF	EWSR1	3.3451e+08	1		272948072	1		4.36443e+08	1
EWSR1-FLI1-EGFP	Brg1 LDS eluate	EWSR1	7.17359e+07	0.214451	0.331535	80790523	0.295992	0.338422	7.32852e+07	0.167915	0.266929					0.331535	0.338422	0.266929	0.312295	0.0227701	EWSR1-FLI1-EGFP	EWSR1	ns	0.3709
EWSR1-FLI1-EGFP	Brg1 Non-bound	EWSR1	1.44639e+08	0.432391		157936567	0.578632		2.01264e+08	0.461146
EWSR1-FLI1-EGFP	IgG LDS eluate	EWSR1	2.02138e+07	0.060428		21964326	0.0804707		5.60025e+06	0.0128316
EWSR1-FLI1-EGFP	IgG Non-bound	EWSR1	1.78726e+08	0.534294		2.17949e+08	0.7985		2.50088e+08	0.573013
EGFP	NF	EWSR1	1.33159e+08	1		2.61788e+08	1		2.78616e+08	1		3.18248e+08	1
EGFP	Brg1 LDS eluate	EWSR1	3.47274e+07	0.260797	0.3562	3.41531e+07	0.130461	0.164157	5.58633e+07	0.200503	0.266849	8.12672e+07	0.255358	0.264354	0.264354	0.3562	0.164157	0.266849	0.262402	0.0554827	EGFP	EWSR1
EGFP	Brg1 Non-bound	EWSR1	6.27666e+07	0.471367		1.73898e+08	0.664271		1.53481e+08	0.550868		2.26151e+08	0.710612
EGFP	IgG LDS eluate	EWSR1	3.88625e+06	0.0291851		1.94266e+07	0.0742074		8.64187e+06	0.0310171		2.29046e+07	0.0719709
EGFP	IgG Non-bound	EWSR1	1.02292e+08	0.768199		1.6564e+08	0.632726		1.5442e+08	0.554238		2.39923e+08	0.753886
FUS-DDIT3 EGFP	NF	FUS	2.66683e+08	1		2.56706e+08	1		3.77903e+08	1		2.94743e+08	1
FUS-DDIT3 EGFP	Brg1 LDS eluate	FUS	3.39677e+07	0.127371	0.294149	3.49881e+07	0.136296	0.219596	3.73284e+07	0.0987778	0.125764	2.30727e+07	0.0782809	0.135304	0.135304	0.294149	0.219596	0.125764	0.21317	0.0487147	FUS-DDIT3 EGFP	FUS	ns	0.4006
FUS-DDIT3 EGFP	Brg1 Non-bound	FUS	8.151e+07	0.305644		1.24341e+08	0.484373		2.59485e+08	0.686644		1.47452e+08	0.500274
FUS-DDIT3 EGFP	IgG LDS eluate	FUS	3.9388e+06	0.0147696		2.11167e+06	0.00822604		1.037e+07	0.0274408		-703541	-0.00238697
FUS-DDIT3 EGFP	IgG Non-bound	FUS	1.1753e+08	0.440711		7.91831e+07	0.308458		1.62683e+08	0.430488		1.92872e+08	0.654373
EWSR1-FLI1-EGFP	NF	FUS	3.13285e+08	1		2.41969e+08	1		6.99169e+08	1
EWSR1-FLI1-EGFP	Brg1 LDS eluate	FUS	1.44941e+07	0.046265	0.132982	2.12852e+07	0.0879668	0.110171	8.27445e+07	0.118347	0.198083					0.132982	0.110171	0.198083	0.147079	0.0263387	EWSR1-FLI1-EGFP	FUS	ns	0.9437
EWSR1-FLI1-EGFP	Brg1 Non-bound	FUS	9.44992e+07	0.30164		1.71916e+08	0.710489		3.34981e+08	0.479113
EWSR1-FLI1-EGFP	IgG LDS eluate	FUS	-6.1982e+06	-0.0197846		-6.53676e+06	-0.0270149		-9.62384e+06	-0.0137647
EWSR1-FLI1-EGFP	IgG Non-bound	FUS	1.14071e+08	0.364114		1.35975e+08	0.561951		2.90937e+08	0.416119
EGFP	NF	FUS	1.26567e+08	1		3.30777e+08	1		2.86441e+08	1		4.12882e+08	1
EGFP	Brg1 LDS eluate	FUS	1.76311e+07	0.139303	0.226701	1.59433e+07	0.0481994	0.0727975	2.73121e+07	0.0953498	0.151751	3.80639e+07	0.0921906	0.149764	0.149764	0.226701	0.0727975	0.151751	0.150417	0.0444331	EGFP	FUS
EGFP	Brg1 Non-bound	FUS	6.01414e+07	0.475176		2.03065e+08	0.613903		1.52667e+08	0.532979		2.16096e+08	0.523383
EGFP	IgG LDS eluate	FUS	872186	0.00689112		5.36572e+06	0.0162216		-801892	-0.00279951		1.07336e+07	0.0259969
EGFP	IgG Non-bound	FUS	6.51947e+07	0.515102		8.74254e+07	0.264303		1.15452e+08	0.403057		2.60701e+08	0.631419
FUS-DDIT3 EGFP	NF	EZH2	7.77547e+07	1		2.01413e+08	1		1.88721e+08	1		1.18997e+08	1
FUS-DDIT3 EGFP	Brg1 LDS eluate	EZH2	3.26498e+06	0.0419908	0.363718	1.30563e+07	0.0648234	0.709738	6.71962e+06	0.035606	0.130892	1.33071e+07	0.111827	0.309842	0.309842	0.363718	0.709738	0.130892	0.401449	0.16816	FUS-DDIT3 EGFP	EZH2	ns	0.5816
FUS-DDIT3 EGFP	Brg1 Non-bound	EZH2	5.71171e+06	0.0734581		5.33964e+06	0.0265109		4.46176e+07	0.23642		2.96409e+07	0.24909
FUS-DDIT3 EGFP	IgG LDS eluate	EZH2	279422	0.00359363		382988	0.00190151		856806	0.00454006		-1.00703e+06	-0.00846263
FUS-DDIT3 EGFP	IgG Non-bound	EZH2	3.97193e+07	0.510828		3.36471e+07	0.167055		6.76054e+07	0.358229		3.81745e+07	0.320802
EWSR1-FLI1-EGFP	NF	EZH2	8.14886e+07	1		8.81864e+07	1		2.02784e+08	1
EWSR1-FLI1-EGFP	Brg1 LDS eluate	EZH2	7.32871e+06	0.0899354	0.40763	1.81456e+07	0.205764	0.328883	1.22126e+07	0.0602246	0.254958					0.40763	0.328883	0.254958	0.33049	0.0440802	EWSR1-FLI1-EGFP	EZH2	ns	0.7352
EWSR1-FLI1-EGFP	Brg1 Non-bound	EZH2	1.06501e+07	0.130694		3.70278e+07	0.419881		3.56879e+07	0.17599
EWSR1-FLI1-EGFP	IgG LDS eluate	EZH2	-94152.2	-0.0011554		2.12701e+06	0.0241194		914859	0.00451149
EWSR1-FLI1-EGFP	IgG Non-bound	EZH2	2.40451e+07	0.295073		5.9894e+07	0.679175		7.31689e+07	0.360822
EGFP	NF	EZH2	2.02233e+07	1		1.62458e+08	1		1.84904e+08	1		9.64919e+07	1
EGFP	Brg1 LDS eluate	EZH2	1.21753e+06	0.0602045	0.513054	7.71875e+06	0.0475122	0.113363	1.29291e+07	0.0699232	0.35458	7.88871e+06	0.0817551	0.1923	0.1923	0.513054	0.113363	0.35458	0.326999	0.116202	EGFP	EZH2
EGFP	Brg1 Non-bound	EZH2	1.15558e+06	0.0571409		6.03703e+07	0.371605		2.35341e+07	0.127277		3.31343e+07	0.34339
EGFP	IgG LDS eluate	EZH2	-691963	-0.0342162		3.86788e+06	0.0238085		366838	0.00198393		-691956	-0.00717112
EGFP	IgG Non-bound	EZH2	1.18135e+07	0.584155		5.44484e+07	0.335153		7.72718e+07	0.417901		4.35786e+07	0.45163
