# Supplementary material for: FET family fusion oncoproteins target the SWI/SNF chromatin remodeling complex
Source: EMBO Rep. 2019 Apr 8;20(5):e45766. doi: 10.15252/embr.201845766 (PMC6500973; doi:10.15252/embr.201845766)
Supplement: Supplementary file 10 — Source Data for Figure 4 [file EMBR-20-e45766-s008.zip]

Archive with 6 entries (5 files):
- EMBOR-2018-45766_SourceDataForFigure4/
- EMBOR-2018-45766_SourceDataForFigure4/EMBOR-2018-45766_SourceDataForFigure4A.pdf
- EMBOR-2018-45766_SourceDataForFigure4/EMBOR-2018-45766_SourceDataForFigure4B.xlsx
- EMBOR-2018-45766_SourceDataForFigure4/EMBOR-2018-45766_SourceDataForFigure4C_EGFP.xlsx
- EMBOR-2018-45766_SourceDataForFigure4/EMBOR-2018-45766_SourceDataForFigure4C_EWSR1-FLI1.xlsx
- EMBOR-2018-45766_SourceDataForFigure4/EMBOR-2018-45766_SourceDataForFigure4C_FUS-DDIT3.xlsx
