# Supplementary material for: FET family fusion oncoproteins target the SWI/SNF chromatin remodeling complex
Source: EMBO Rep. 2019 Apr 8;20(5):e45766. doi: 10.15252/embr.201845766 (PMC6500973; doi:10.15252/embr.201845766)
Supplement: Supplementary file 10 — Source Data for Figure 4 [file EMBR-20-e45766-s008.zip › EMBOR-2018-45766_SourceDataForFigure4/EMBOR-2018-45766_SourceDataForFigure4B.xlsx]

## Sheet: Figure 4
Cell-line	Antibody	R1	R2	T24h	T48h	Mean	SEM	Figure 4B
HT1080 EGFP	H3K27me3	0.871762	0.827281					Statistical analysis
HT1080 wt	H3K27me3	1	1	1	1	1	0	Student's t-test	p-value
HT1080 FUSDDIT3-EGFP	H3K27me3	1.33395	1.72903	1.30912	1.38716	1.43981	0.0977696	**	0.0042
HT1080 EWSR1-FLI1-EGFP	H3K27me3	1.56792	3.00023	1.54824	1.31074	1.85678	0.385602	ns	0.0677	[If remove outlier: **, p-value=0.0010]
HT1080 EGFP	H3K27Ac	0.835885	1.32234
HT1080 wt	H3K27Ac	1	1	1	1	1	0
HT1080 FUSDDIT3-EGFP	H3K27Ac	0.766698	0.973499	0.678825	0.712179	0.7828	0.0660955	*	0.0157
HT1080 EWSR1-FLI1-EGFP	H3K27Ac	1.16954	0.975478	0.619061	0.641336	0.851354	0.133766	ns	0.314
HT1080 EGFP	H3K4me3	1.74922	1.44068
HT1080 wt	H3K4me3	1	1	1	1	1	0
HT1080 FUSDDIT3-EGFP	H3K4me3	1.02919	1.12976	0.956489	1.08955	1.05125	0.0377456	ns	0.2063
HT1080 EWSR1-FLI1-EGFP	H3K4me3	0.885126	0.957761	1.12579	0.758058	0.931685	0.0767418	ns	0.4314
HT1080 EGFP	EZH2	0.362181	0.595848
HT1080 wt	EZH2	1	1	1	1	1	0
HT1080 FUSDDIT3-EGFP	EZH2	0.971836	1.37774	1.37401	0.99702	1.18015	0.113121	ns	0.1616
HT1080 EWSR1-FLI1-EGFP	EZH2	1.32236	1.89103	1.31102	0.828118	1.33813	0.217331	ns	0.1705
HT1080 EGFP	K27/K4	0.49837	0.574227
HT1080 wt	K27/K4	1	1	1	1	1	0
HT1080 FUSDDIT3-EGFP	K27/K4	1.29612	1.53044	1.36867	1.27315	1.36709	0.0581288	***	0.0007
HT1080 EWSR1-FLI1-EGFP	K27/K4	1.77141	3.13254	1.37525	1.72908	2.00207	0.387148	*	0.0408
