# Supplementary material for: FET family fusion oncoproteins target the SWI/SNF chromatin remodeling complex
Source: EMBO Rep. 2019 Apr 8;20(5):e45766. doi: 10.15252/embr.201845766 (PMC6500973; doi:10.15252/embr.201845766)
Supplement: Supplementary file 10 — Source Data for Figure 4 [file EMBR-20-e45766-s008.zip › EMBOR-2018-45766_SourceDataForFigure4/EMBOR-2018-45766_SourceDataForFigure4C_EGFP.xlsx]

## Sheet: Upregulated genes EGFP
Upregulated differentially expressed genes (275) in the comparison between HT1080 eGFP-transfected and HT1080 wild-type samples (n=4). Genes were filtered based on a p-adjusted value lower than 0.05 and a change in their expression of at least 2 fold (log2FoldChange>=1).
Gene symbol	log2 Fold Change	Adjusted p-value
DPPA4	7.60468	9.45372e-10
ACOT2	6.47967	9.05466e-05
ARHGAP4	6.11739	7.48053e-05
PRICKLE3	6.029	0.000348026
RAB39B	5.84346	0.000483317
ZNHIT2	5.58279	0.0149502
FBXL15	5.50357	0.00646089
NOV	5.28938	0.00339186
CDH8	5.09593	2.26248e-08
ANGPTL2	4.94057	1.43111e-10
EPHX4	4.89367	0.00506985
LINC01551	4.80399	0.00798364
NKX2-5	4.756	0.0162211
QPRT	4.70163	0.0155694
OLFML2B	4.69909	0.0119333
IGFL3	4.58129	0.0273923
BST2	4.54947	1.01417e-06
FSCN1	4.51136	0.0189827
FRAS1	4.50769	0.0375787
AKR1C1	4.43798	0.0246778
MRPS34	4.39859	0.00798364
NCBP2-AS2	4.34682	0.0417712
EFR3B	4.29381	1.25682e-06
PLPPR2	4.27554	0.000238078
ID1	4.16703	0.0148176
FTH1	4.07937	0.0146622
DNASE2	4.04097	2.46602e-08
C5AR1	4.01066	0.0404908
ZNF433-AS1	3.98467	0.00210338
ELAC2	3.88588	0.00572149
ZNF44	3.86491	0.0194233
ZNF560	3.82479	9.3421e-06
ACTN2	3.8037	1.5748e-07
INHBE	3.78403	1.60214e-10
NUPR1	3.78054	2.59359e-07
CILP	3.75117	0.000504915
SYT16	3.75113	0.0404959
MYO5B	3.73803	5.63536e-08
DUS3L	3.69332	0.0262525
CYP4F2	3.62863	0.000370885
DNAH6	3.5918	0.000203276
NAP1L3	3.53201	9.24875e-05
MED25	3.50695	0.0322039
CSF2RA	3.50239	1.59238e-10
RPLP0P2	3.49365	3.05805e-06
FAM3A	3.46522	0.00588912
THEMIS2	3.45853	0.0024574
SNX21	3.4444	0.0335844
DLX6	3.44102	0.0406922
TIMM44	3.43377	0.00915584
PARP16	3.41359	4.36837e-21
GALNT18	3.40017	3.86409e-09
PML	3.395	0.0306182
ZC3H3	3.39224	0.0417036
TPO	3.38026	5.01666e-06
HEPH	3.35281	0.000969078
HGS	3.34603	0.0117957
MGMT	3.33992	1.06989e-08
SCG2	3.31516	4.32721e-15
FCGRT	3.31514	1.73005e-05
BCAR1	3.30433	0.00960164
TMEM108	3.28343	0.00297506
PTGR1	3.27897	0.000342187
PGLS	3.27832	0.00884926
GLT8D2	3.24775	9.85001e-05
TRMT61A	3.2409	0.00274455
LINC00632	3.2315	0.0454679
PFN1	3.21235	0.0216394
EPHB6	3.18437	0.0031125
TNFRSF1A	3.16149	0.0251415
SQSTM1	3.12874	0.0130738
IKBKG	3.11684	0.0466481
TRBC2	3.11244	1.57756e-06
LSM4	3.09864	0.0404959
GPNMB	3.06238	0.0114264
NCF2	3.06229	0.000454027
CCND2	3.04263	0.0499315
TESPA1	3.04028	0.015032
LHPP	3.03374	0.028519
CLUHP3	3.02647	0.0176994
MYDGF	3.01909	0.0295867
TRABD2A	3.00403	2.2737e-06
RAD51	2.99535	0.0262525
ADRB2	2.98869	0.0328793
DCC	2.9332	0.000627488
VAT1L	2.92427	0.0219265
HINT2	2.90735	0.0264676
PNMA2	2.8898	0.00175377
PCOLCE	2.87445	1.96812e-06
ATF3	2.85301	0.0340162
FAM102A	2.8406	0.032646
CD74	2.8289	7.40089e-06
LINC01470	2.82246	0.01075
TSPAN4	2.80975	0.0277996
RILPL2	2.80806	0.00265127
ACSL3	2.80125	2.27394e-06
HLA-DRA	2.78603	0.000693089
ZNF516	2.77271	3.35152e-06
GPN2	2.7482	0.0314448
FCRLB	2.73822	0.00100219
CA9	2.73789	6.48235e-08
TMEM175	2.73343	0.0253142
CKB	2.73335	0.00388642
MCTP2	2.70606	0.0142653
QSOX1	2.68361	0.0251415
ZNF788P	2.65613	0.000371333
RGS14	2.64015	0.0322039
MOB3B	2.64012	0.0485111
LIPG	2.59598	0.00216906
ZNF346	2.59547	0.0301735
IFITM1	2.55116	0.000202794
RRS1	2.54837	0.0104933
DDAH2	2.5441	0.0146622
MDK	2.54343	4.09253e-07
FXN	2.53927	0.0356084
TMEM25	2.53457	0.000504915
KCNAB2	2.52633	1.05433e-08
SOX4	2.45865	6.48235e-08
CCDC88C	2.45654	0.0225215
SETBP1	2.44025	0.0134077
SUMF1	2.43882	0.00334917
C7orf50	2.42651	0.0476279
TBCB	2.41178	0.0344689
SLC22A18	2.40818	0.0163276
FAM174A	2.39659	0.0287734
GCNT1	2.38888	0.000213592
NCDN	2.37545	0.0146622
HSPB8	2.3632	7.41627e-05
TSSC2	2.35397	8.14241e-05
LOXL1-AS1	2.34419	0.0161443
PBXIP1	2.34194	0.00854742
MITF	2.3284	0.0404959
WNK4	2.30212	0.0279794
TOP1MT	2.28113	0.0404959
TMEM132B	2.2786	0.0429367
SORCS1	2.27306	0.0107275
F3	2.26614	0.013025
LINP1	2.26202	0.00698919
RITA1	2.2571	0.0346312
DTX3	2.25408	0.017627
ISOC1	2.24434	0.00617258
CXADR	2.2094	0.000803247
COL6A1	2.20702	0.000748317
RPS6KA2	2.19364	0.0334816
TMEM71	2.18874	0.0118996
LMNA	2.18185	0.0494631
OSBP2	2.15205	0.0114066
FLOT1	2.14994	0.0146622
PAQR5	2.13991	0.00425259
DALRD3	2.13496	0.0484907
INPP5K	2.13144	0.0262525
SRPX	2.12098	0.00107609
TOLLIP	2.11891	0.0322039
WDR18	2.09271	0.0246778
RNF24	2.09139	0.00566952
CHAC1	2.0819	0.00756204
GLTP	2.07761	1.5295e-05
CHI3L1	2.05662	0.0302074
HLA-DPA1	2.05483	1.51731e-05
FICD	2.04339	1.44221e-05
LINC00665	2.02867	0.0477363
FOXK1	2.02714	0.000733819
MED19	1.98876	0.00588912
ARHGEF2	1.98523	0.0218434
CAPG	1.97361	1.20869e-14
RNFT2	1.97324	0.00138951
ARHGAP30	1.97162	0.0107849
SIX1	1.9603	0.0470923
UTP18	1.95971	0.0265949
C1orf21	1.95762	0.0132176
TFAP4	1.94626	0.0277996
PTK7	1.93416	0.0031125
CSPG4	1.93179	0.0194403
MOAP1	1.92527	0.00952966
SYTL2	1.91844	0.000451636
SIGMAR1	1.91776	0.0375543
ADPRHL2	1.90959	0.0309536
TOR1B	1.90571	0.0375543
NT5DC3	1.89675	4.67396e-09
COL17A1	1.89052	0.0236573
HIP1R	1.88129	0.0306464
NTNG1	1.85643	3.35152e-06
CLU	1.84053	1.73735e-12
ATP1B1	1.81006	0.000934656
GPC1	1.80821	0.0273923
TSPAN9	1.79865	0.0142449
SBSN	1.7929	0.00311594
ISCU	1.77213	0.00194681
CES1P1	1.75234	0.00876006
OAS1	1.72994	0.0380013
FUS	1.72235	0.044012
CHFR	1.72009	0.016837
NMRAL1	1.71726	0.000943924
PAQR7	1.71564	0.0193446
LTBR	1.69593	0.0404959
SEMA5A	1.69177	0.0162211
SQOR	1.69102	0.00174088
EXT2	1.68954	0.0167628
RTL8C	1.68529	0.0335844
STRIP2	1.68132	0.00272909
AIFM2	1.66235	0.0314702
PIEZO1	1.6287	0.0494631
SLC43A1	1.62588	0.0335844
S100A2	1.61519	9.07367e-06
NUDC	1.61131	0.0236573
OPHN1	1.59821	0.0499315
SLC27A1	1.56419	0.0454679
PLPP2	1.55334	0.0172249
KMT5A	1.54473	0.00296594
ADAM15	1.5411	0.033419
CAMK2D	1.53882	0.045487
PBDC1	1.53366	9.3421e-06
TNNT1	1.53085	5.04188e-06
TMCC3	1.5237	0.00835388
TAGLN	1.51109	0.0117209
FAM129A	1.50736	0.00876006
ZNF528	1.50386	0.0193446
CYSTM1	1.49115	0.0174556
SESN2	1.49085	0.00436392
CYTH2	1.48886	0.0487616
MMP14	1.484	0.0251415
EHD4	1.48209	0.0219265
ANXA3	1.47837	0.000932435
EXOSC4	1.44544	0.0287831
PFDN6	1.43627	0.0344689
ZNF595	1.43049	0.00737214
SLC38A7	1.41204	0.0494631
ERCC2	1.37531	0.000392153
ABCB9	1.37205	0.0148176
PRXL2C	1.36549	0.00563208
MVB12A	1.36296	0.0259386
FGF1	1.3622	0.0259386
TLN2	1.34665	0.0251009
TPM4	1.3277	0.0155504
DCUN1D5	1.32262	0.0291272
FOXRED2	1.31432	0.0417712
C14orf132	1.30788	0.00316931
ASMTL	1.30088	0.0387483
SLC1A5	1.29919	0.0438228
CAMKK2	1.28491	0.000245152
TAP1	1.28408	0.0448946
SH3RF2	1.27556	0.0148176
CIT	1.26858	0.0322417
P4HB	1.26552	0.0262525
RAB31	1.25835	1.88274e-05
AHNAK2	1.25028	0.0268304
RAB3B	1.2091	0.000483317
TMED3	1.20717	0.00763307
IFI27L1	1.18704	0.0198886
CNN3	1.17658	0.00915584
SERPINB1	1.17493	0.0194233
UBBP4	1.16942	0.00271379
ENO2	1.13019	0.0118996
B4GALT1	1.1292	0.00171035
ERP29	1.11902	0.00105902
FHL2	1.11492	0.00186033
HIBADH	1.10434	0.0145003
GOLGA3	1.08873	1.00602e-06
NRIP3	1.08312	0.0338512
FBXO21	1.07838	0.0118996
TMSB10	1.07211	0.0494631
PSMB9	1.06093	0.0326428
ETV5	1.05197	0.0309536
PGAM5	1.04978	0.0404959
CAMK2G	1.04851	0.0222077
UBXN2B	1.04509	0.0404959
GOLGA5	1.03672	0.00189164
LGMN	1.02379	0.0422135
ISG20	1.02204	0.0295867
CALM1	1.01808	0.0131991
GLIPR1	1.01084	0.00915584
EIF2B1	1.00534	0.0162211
WDR20	1.00307	0.0198886
LOXL3	1.00103	0.0340945
VSIG10	1.00025	0.0409035

## Sheet: CGP upregulated EGFP 
Top 20 gene sets overlapping with our dataset of upregulated genes (HT1080 EGFP vs wt, n=4) when analyzed with the Chemical and Genetic Perturbations gene set collection (CGP) using the Molecular Signatures Database (MSigDb, v6.2) gene set enrichment tool provided by the GSEA web page.
Gene Set Name	# Genes in Gene Set (K)	Description	# Genes in Overlap (k)	k/K	p-value	FDR q-value
ROZANOV_MMP14_TARGETS_UP	266	Genes up-regulated in HT1080 cells (fibrosarcoma) over-expressing MMP14 [GeneID=4323] compared to those with knockdown of the gene by RNAi.	21	0.0789	1.92e-18	6.6e-15
PILON_KLF1_TARGETS_DN	1972	Genes down-regulated in erythroid progenitor cells from fetal livers of E13.5 embryos with KLF1 [GeneID=10661] knockout compared to those from the wild type embryos.	44	0.0223	8.98e-16	1.54e-12
YAGI_AML_WITH_T_8_21_TRANSLOCATION	368	Genes specifically expressed in samples from patients with pediatric AML (acute myeloid leukemia ) bearing t(8;21) translocation.	20	0.0543	1.66e-14	1.9e-11
JOHNSTONE_PARVB_TARGETS_3_UP	430	Genes up-regulated upon overexpression of PARVB [GeneID=29780] in MDA-MB-231 cells (breast cancer) cultured in 3D Matrigel only.	21	0.0488	2.92e-14	2.51e-11
CHICAS_RB1_TARGETS_CONFLUENT	567	Genes up-regulated in confluent IMR90 cells (fibroblast) after knockdown of RB1 [GeneID=5925] by RNAi.	23	0.0406	8.26e-14	5.67e-11
MIYAGAWA_TARGETS_OF_EWSR1_ETS_FUSIONS_DN	229	Genes commonly down-regulated in UET-13 cells (mesenchymal progenitor) by expression of EWSR1 [GeneID=2130] fusions with ETS transcription factors FLI1 and ERG [GeneID=2313 ,2078].	16	0.0699	1.62e-13	9.26e-11
RODWELL_AGING_KIDNEY_UP	487	Genes whose expression increases with age in normal kidney.	20	0.0411	2.93e-12	1.44e-09
CHEN_METABOLIC_SYNDROM_NETWORK	1210	Genes forming the macrophage-enriched metabolic network (MEMN) claimed to have a causal relationship with the metabolic syndrom traits.	30	0.0248	4.02e-12	1.72e-09
TAKEDA_TARGETS_OF_NUP98_HOXA9_FUSION_8D_DN	205	Genes down-regulated in CD34+ [GeneID=947] hematopoetic cells by expression of NUP98-HOXA9 fusion [GeneID=4928;3205] off a retroviral vector at 8 days after transduction.	14	0.0683	7.46e-12	2.84e-09
FORTSCHEGGER_PHF8_TARGETS_DN	784	Genes down-regulated in HeLa cells (cervical carcinoma) upon knockdown of PHF8 [GeneID=23133] by RNAi.	24	0.0306	9.1e-12	3.13e-09
LEE_BMP2_TARGETS_UP	745	Genes up-regulated in uterus upon knockout of BMP2 [GeneID=650].	23	0.0309	2.13e-11	6.42e-09
BOQUEST_STEM_CELL_CULTURED_VS_FRESH_UP	425	Genes up-regulated in cultured stromal stem cells from adipose tissue, compared to the freshly isolated cells.	18	0.0424	2.25e-11	6.42e-09
SMID_BREAST_CANCER_LUMINAL_B_DN	564	Genes down-regulated in the luminal B subtype of breast cancer.	20	0.0355	4.06e-11	1.06e-08
DELYS_THYROID_CANCER_UP	443	Genes up-regulated in papillary thyroid carcinoma (PTC) compared to normal tissue.	18	0.0406	4.42e-11	1.06e-08
HELLER_SILENCED_BY_METHYLATION_UP	282	Genes up-regulated in at least one of three multiple myeloma (MM) cell lines treated with the DNA hypomethylating agent decitabine (5-aza-2'-deoxycytidine) [PubChem=451668].	15	0.0532	4.63e-11	1.06e-08
KRIGE_RESPONSE_TO_TOSEDOSTAT_24HR_UP	783	Genes up-regulated in HL-60 cells (acute promyelocytic leukemia, APL) after treatment with the aminopeptidase inhibitor tosedostat (CHR-2797) [PubChem=15547703] for 24 h.	23	0.0294	5.69e-11	1.22e-08
FULCHER_INFLAMMATORY_RESPONSE_LECTIN_VS_LPS_UP	579	Genes up-regulated in monocyte-derived dendritic cells (MDDC) after stimulation with galecin-1 (lectin, LGALS1) [GeneID=3956] compared to that with bacterial lipopolysaccharide (LPS).	20	0.0345	6.44e-11	1.3e-08
BEIER_GLIOMA_STEM_CELL_DN	66	Genes down-regulated in cancer stem cells derived from glyoblastoma tumors: CD133+ [GeneID=8842] vs. CD133- cells.	9	0.1364	8.84e-11	1.69e-08
NUYTTEN_EZH2_TARGETS_UP	1037	Genes up-regulated in PC3 cells (prostate cancer) after knockdown of EZH2 [GeneID=2146] by RNAi.	26	0.0251	9.44e-11	1.71e-08
ONDER_CDH1_TARGETS_2_UP	256	Genes up-regulated in HMLE cells (immortalized nontransformed mammary epithelium) after E-cadhedrin (CDH1) [GeneID=999] knockdown by RNAi.	14	0.0547	1.44e-10	2.41e-08

## Sheet: Downregulated genes EGFP 
Downregulated differentially expressed genes (146) in the comparison between HT1080 eGFP-transfected and HT1080 wild-type samples (n=4). Genes were filtered based on a p-adjusted value lower than 0.05 and a change in their expression of at least 2 fold (log2FoldChange<=-1).
Gene symbol	log2 Fold Change	Adjusted p-value
COL22A1	-7.19911	6.9758e-08
PDPN	-6.6653	1.3857e-16
NFATC2	-6.60307	0.00187435
FRG2	-6.25531	1.59693e-06
CLCN4	-6.11514	0.000818989
LGR6	-6.06687	0.00932979
HDX	-5.94469	0.00018234
NKILA	-5.91063	0.00173819
FAM47A	-5.64291	0.0404959
PTPRN	-5.54922	0.00701502
LINC01287	-5.52025	0.00236178
SLITRK5	-5.50319	0.0170268
SOX7	-5.42965	0.0257193
IL1A	-5.29894	3.88131e-11
VANGL2	-5.29674	0.00171035
RAB36	-5.26	0.00272909
NOVA2	-5.23206	0.0213645
PLEKHG1	-5.042	0.0404959
FOXO1	-4.78852	0.000146195
MIR34AHG	-4.76543	0.000188701
MMP9	-4.61091	2.03604e-18
HSD17B2	-4.36887	0.0198886
FLNC	-4.36692	1.28339e-05
WNT5A	-4.35264	7.25345e-13
ACP7	-4.33329	0.00216418
TNFRSF11B	-4.1019	9.3421e-06
FLT1	-4.07949	0.030979
SIMC1	-3.89101	0.01075
TIMP3	-3.6803	0.00426465
UCN2	-3.65684	8.07289e-11
GLUL	-3.6135	2.57656e-06
NAALAD2	-3.53913	0.0123798
TBX3	-3.44049	0.000189223
CHST15	-3.43217	0.00126025
IL1B	-3.43045	7.80151e-20
PMEPA1	-3.41351	4.02787e-07
IGSF3	-3.26534	0.017627
ACTL8	-3.2644	2.51722e-11
DSG2	-3.19261	2.88323e-09
NDRG2	-3.1846	0.000824065
FPR1	-3.1683	0.0190771
PAX8-AS1	-3.03808	0.000127681
ITGB2	-2.95502	1.34762e-05
CRLS1	-2.93506	0.0146622
HCLS1	-2.89149	2.29512e-15
HMGN3	-2.87893	0.000891874
TMEM86A	-2.85413	0.0442009
INHBA	-2.81781	3.95727e-08
AHR	-2.77031	0.0113482
PLEKHG4B	-2.74058	0.0251361
MT1X	-2.64345	0.039607
CSMD1	-2.63748	0.0165037
ARHGAP10	-2.63503	0.0216394
TGM2	-2.61423	2.8983e-17
SLC38A1	-2.61266	3.56721e-07
KRT79	-2.5966	0.0192744
TGFBI	-2.58766	1.96641e-05
DHRS3	-2.58106	0.0362764
GABBR2	-2.58017	0.0404959
ZNF318	-2.55562	0.0192744
KRT81	-2.52726	2.20329e-13
KRT7	-2.50865	0.000627488
PLCB4	-2.47924	0.014871
PLCH1	-2.47427	0.0277996
MYRF	-2.45136	0.0110497
MYEOV	-2.43749	0.0331297
NOX4	-2.38949	0.000714421
HELB	-2.32774	0.0454679
KRT83	-2.31843	0.000303934
MMP2	-2.31672	2.93139e-07
ADAMTS16	-2.25754	0.0105547
IL24	-2.24835	0.0019132
IGFBP7	-2.23498	0.00957621
TET2	-2.23472	0.0347392
SH2D2A	-2.23406	5.0531e-05
THBS1	-2.23108	0.00210338
FBXO32	-2.22478	0.00269827
ADGRG1	-2.20734	0.0322039
SYNGR1	-2.19222	0.0277996
HECW2-AS1	-2.17386	0.00012246
USPL1	-2.12321	3.56721e-07
KRT86	-2.0599	0.033419
LINC00475	-2.05588	0.022644
TGFA	-2.04426	5.0531e-05
GPCPD1	-2.04394	0.0287553
THBS2	-1.98675	9.85001e-05
SLC26A6	-1.97664	0.00246583
PDP1	-1.94057	0.000188701
LIF	-1.9064	1.20124e-07
DNAJB14	-1.90512	0.0246778
ZNF618	-1.90034	0.0385493
HMGA2	-1.82833	0.0301735
PIK3C2A	-1.81735	0.0259386
CEP76	-1.78717	0.0404959
TMX4	-1.78697	0.020495
HSPH1	-1.78047	1.7181e-05
GMFG	-1.77405	0.00639284
PSD3	-1.76274	3.71545e-07
SCAT1	-1.75746	0.0190992
SLC4A7	-1.69895	0.0162211
RNF17	-1.69544	0.00240389
STK24	-1.67788	0.033419
SLC26A2	-1.64755	0.00018114
HPCAL1	-1.62084	0.0356084
RCN3	-1.58181	0.0031125
PPP4R2	-1.55868	0.0346312
RHBDF2	-1.54957	0.00153085
CRYBB2P1	-1.52866	0.0494631
MYCBP2	-1.52237	0.0444437
GNG11	-1.50602	2.0382e-05
DLC1	-1.49403	0.0261311
COL4A2	-1.49247	0.0153965
PICALM	-1.47307	0.0188932
TUT7	-1.46458	0.00258016
MCPH1	-1.45101	0.0281202
LINC00888	-1.44192	0.00246583
AGPAT5	-1.4032	0.0146622
SNX13	-1.39319	0.0142449
RAD50	-1.35304	0.000983116
MAOA	-1.32799	0.00960164
SNHG14	-1.32104	0.0341629
COG6	-1.31967	0.0212873
MAVS	-1.31772	0.000199994
DZIP3	-1.31245	0.0176994
XPO7	-1.27381	0.0359957
PCM1	-1.24986	1.5295e-05
PTPRK	-1.20647	0.020852
PDS5B	-1.20634	0.015894
PCNA	-1.19185	0.0177537
KNL1	-1.1711	0.0454129
TBC1D15	-1.16615	0.0247657
NID1	-1.15341	0.0494631
HIGD1A	-1.13726	0.0262525
ASCC3	-1.13045	0.000136624
MED4	-1.11801	0.0142208
TIE1	-1.09596	0.0404959
ATP6V1B2	-1.08706	0.00216906
THAP9-AS1	-1.07162	0.0415055
EXT1	-1.06797	0.033419
SUPT20H	-1.0589	0.0146622
PIBF1	-1.05625	0.00359471
SMAD5	-1.04944	0.0198886
PRDX2	-1.04928	0.0146622
VPS16	-1.02312	0.00783649
IDH3B	-1.00746	0.00641566
VPS37A	-1.00375	0.0145552

## Sheet: CGP downregulated EGFP
Top 20 gene sets overlapping with our dataset of downregulated genes (H1080 EGFP vs wt, n=4) when analyzed with the Chemical and Genetic Perturbations gene set collection (CGP) using the Molecular Signatures Database (MSigDb, v6.2) gene set enrichment tool provided by the GSEA web page.
Gene Set Name	# Genes in Gene Set (K)	Description	# Genes in Overlap (k)	k/K	p-value	FDR q-value
WU_CELL_MIGRATION	184	Genes associated with migration rate of 40 human bladder cancer cells.	15	0.0815	4.81e-18	1.65e-14
VART_KSHV_INFECTION_ANGIOGENIC_MARKERS_UP	165	Angiogenic markers up-regulated in lymph endothelial cells upon infection with KSHV (Kaposi's sarcoma herpes virus).	10	0.0606	3.94e-11	6.76e-08
LIM_MAMMARY_STEM_CELL_UP	489	Genes consistently up-regulated in mammary stem cells both in mouse and human species.	14	0.0286	1.03e-10	8.89e-08
LEI_MYB_TARGETS	318	Myb-regulated genes in MCF7 (breast cancer) and lung epithelial cell lines overexpressing MYBL2, MYBL1 or MYB [GeneID=4605;4603;4602].	12	0.0377	1.04e-10	8.89e-08
BOQUEST_STEM_CELL_CULTURED_VS_FRESH_UP	425	Genes up-regulated in cultured stromal stem cells from adipose tissue, compared to the freshly isolated cells.	13	0.0306	2.21e-10	1.11e-07
GRYDER_PAX3FOXO1_ENHANCERS_IN_TADS	975	Expressed genes (FPKM>1) associated with high-confidence PAX3-FOXO1 sites with enhancers in primary tumors and cell lines, restricted to those within topological domain boundaries	18	0.0185	2.42e-10	1.11e-07
ROZANOV_MMP14_TARGETS_UP	266	Genes up-regulated in HT1080 cells (fibrosarcoma) over-expressing MMP14 [GeneID=4323] compared to those with knockdown of the gene by RNAi.	11	0.0414	2.44e-10	1.11e-07
DACOSTA_UV_RESPONSE_VIA_ERCC3_DN	855	Genes down-regulated in fibroblasts expressing mutant forms of ERCC3 [GeneID=2071] after UV irradiation.	17	0.0199	2.59e-10	1.11e-07
SCHUETZ_BREAST_CANCER_DUCTAL_INVASIVE_UP	351	Genes up-regulated in invasive ductal carcinoma (IDC) relative to ductal carcinoma in situ (DCIS, non-invasive).	12	0.0342	3.2e-10	1.22e-07
SMID_BREAST_CANCER_LUMINAL_B_DN	564	Genes down-regulated in the luminal B subtype of breast cancer.	14	0.0248	6.53e-10	2.24e-07
SENESE_HDAC2_TARGETS_UP	114	Genes up-regulated in U2OS cells (osteosarcoma) upon knockdown of HDAC2 [GeneID=3066] by RNAi.	8	0.0702	1.17e-09	3.64e-07
KOINUMA_TARGETS_OF_SMAD2_OR_SMAD3	824	Genes with promoters occupied by SMAD2 or SMAD3 [GeneID=4087, 4088] in HaCaT cells (keratinocyte) according to a ChIP-chip analysis.	16	0.0194	1.27e-09	3.64e-07
WONG_ADULT_TISSUE_STEM_MODULE	721	The 'adult tissue stem' module: genes coordinately up-regulated in a compendium of adult tissue stem cells.	15	0.0208	1.71e-09	4.37e-07
DUTERTRE_ESTRADIOL_RESPONSE_24HR_DN	505	Genes down-regulated in MCF7 cells (breast cancer) at 24 h of estradiol [PubChem=5757] treatment.	13	0.0257	1.78e-09	4.37e-07
SMID_BREAST_CANCER_BASAL_UP	648	Genes up-regulated in basal subtype of breast cancer samles.	14	0.0216	3.84e-09	8.78e-07
DELYS_THYROID_CANCER_UP	443	Genes up-regulated in papillary thyroid carcinoma (PTC) compared to normal tissue.	12	0.0271	4.4e-09	9.43e-07
CHARAFE_BREAST_CANCER_LUMINAL_VS_BASAL_DN	455	Genes down-regulated in luminal-like breast cancer cell lines compared to the basal-like ones.	12	0.0264	5.92e-09	1.18e-06
LI_WILMS_TUMOR_VS_FETAL_KIDNEY_2_DN	51	Genes down-regulated in Wilm's tumor vs fetal kidney.	6	0.1176	6.43e-09	1.18e-06
CHEN_METABOLIC_SYNDROM_NETWORK	1210	Genes forming the macrophage-enriched metabolic network (MEMN) claimed to have a causal relationship with the metabolic syndrom traits.	18	0.0149	7.12e-09	1.18e-06
ONDER_CDH1_TARGETS_2_DN	464	Genes down-regulated in HMLE cells (immortalized nontransformed mammary epithelium) after E-cadhedrin (CDH1) [GeneID=999] knockdown by RNAi.	12	0.0259	7.35e-09	1.18e-06
