# Supplementary material for: FET family fusion oncoproteins target the SWI/SNF chromatin remodeling complex
Source: EMBO Rep. 2019 Apr 8;20(5):e45766. doi: 10.15252/embr.201845766 (PMC6500973; doi:10.15252/embr.201845766)
Supplement: Supplementary file 10 — Source Data for Figure 4 [file EMBR-20-e45766-s008.zip › EMBOR-2018-45766_SourceDataForFigure4/EMBOR-2018-45766_SourceDataForFigure4C_EWSR1-FLI1.xlsx]

## Sheet: Upregulated genes EWSR1-FLI1
Upregulated differentially expressed genes (343) in the comparison between EWSR1-FLI1-transfected and HT1080 wild-type samples (n=4). Genes were filtered based on a p-adjusted value lower than 0.05 and a change in their expression of at least 2 fold (log2FoldChange>=1).
Gene symbol	log2 Fold Change	Adjusted p-value
TPSAB1	9.92759	2.61631e-16
FRG2FP	9.67416	3.65247e-14
UTS2	8.37937	1.3706e-10
LINC01630	8.1073	9.76708e-08
TPSB2	7.87885	6.83931e-08
TPSD1	7.64977	3.45601e-07
TMEM233	7.6051	5.28898e-07
HMCN1	7.3066	1.25961e-05
PRND	7.12312	3.81501e-12
CD300C	7.02783	2.05696e-29
JAKMIP2	7.01602	4.80486e-06
UGT3A2	6.9476	1.48763e-06
TNFSF15	6.91283	9.7227e-10
CES1	6.8595	3.50932e-06
C5AR1	6.6781	7.24346e-06
LINC00659	6.66767	9.15921e-06
DAPK1	6.43407	0.000682713
RGS8	6.4284	0.00153659
TCL1A	6.42368	0.000692173
CYTL1	6.38969	7.92693e-05
ACTN2	6.33129	3.63123e-22
TNNI3	6.25877	0.00208383
MAP7D2	6.18303	1.83811e-05
CDH5	6.15848	0.00486046
ZNHIT2	6.15405	0.00490133
CARD11	6.14781	0.0182774
KIR3DX1	6.12736	0.00641344
HAVCR2	6.02955	0.00599356
ICAM1	5.85249	0.00038385
LRRC15	5.79274	3.54186e-05
WNT7A	5.78834	0.00187236
CCR7	5.78616	0.0121176
LRRC38	5.69447	0.0111521
TFCP2L1	5.46432	0.0150834
FBXL15	5.28058	0.0101789
PRICKLE3	5.26178	0.00388503
PADI2	5.25774	0.00977804
DNAJC12	5.18393	6.21891e-08
FCGRT	5.17135	4.81545e-14
FSCN1	5.16241	0.00426915
MMP1	5.10074	7.19283e-11
EHBP1L1	5.03203	0.0396515
PADI3	5.0076	7.19938e-05
CCDC171	4.99267	6.84689e-07
LAMA2	4.9143	0.0125741
IQSEC1	4.89586	0.0239183
PADI1	4.76639	0.0168399
PLEKHA7	4.73452	0.0266484
UCA1	4.69063	1.5441e-06
NKX2-5	4.64631	0.0205721
COL6A5	4.6194	0.0351961
ID2	4.57211	7.47816e-06
DLG2	4.55962	0.00153659
FGFR4	4.55223	0.0182774
TMEM132B	4.47685	6.21891e-08
EML3	4.47013	0.0417588
RGS9	4.45443	0.0496766
KLHL13	4.41394	0.00925609
FLT1	4.39362	1.20718e-07
MRPS34	4.343	0.00849297
RBM42	4.2957	0.00364572
CDH4	4.27931	0.000259788
CDH8	4.26907	1.00798e-05
NCBP2-AS2	4.24483	0.0474949
NPL	4.22045	8.33696e-05
EPHX4	4.19778	0.0288318
ACACB	4.18373	1.95045e-06
CDH11	4.15127	2.11414e-06
DUS3L	4.1503	0.00840359
ASS1	4.14813	0.000692432
PIAS4	4.09762	0.0250122
MAPT	4.04329	0.00724804
ARHGAP4	4.04305	0.0322084
TMEM255B	4.03896	0.0201309
GABRA6	4.03614	0.0235903
NT5E	3.98521	0.0367629
SCN5A	3.92864	0.0444797
FTH1	3.92563	0.0202795
ZNF43	3.92467	0.00195768
SOX4	3.92384	4.36052e-21
ELAC2	3.91087	0.0050011
MYOM2	3.90522	6.26473e-05
SAMD3	3.87666	0.000106917
MRPL12	3.82271	0.0136925
MYO7B	3.79944	0.0454966
LINC00632	3.79377	0.0115331
MSX1	3.72889	0.00478974
AMPH	3.69493	0.0266484
PLPPR2	3.66673	0.00412243
ID1	3.64401	0.0432601
TIMM44	3.64181	0.00426915
MED25	3.62106	0.025405
HINT2	3.59372	0.00259316
CD9	3.57986	3.30909e-06
ABCA5	3.57973	0.00748371
SNX21	3.56021	0.0266484
NGFR	3.55441	0.0496799
ZNF560	3.55348	9.06681e-05
GADD45B	3.55345	0.0015936
LSM4	3.549	0.0124953
MRPL41	3.51412	0.0419158
INHBE	3.50719	9.80345e-09
FAM102A	3.48676	0.0040487
INTS1	3.4203	0.00557017
ZNF583	3.41728	0.0472888
VAT1	3.40139	0.0031071
NEFL	3.38944	0.0038664
ANGPTL2	3.38077	0.00010053
BCAR1	3.37431	0.00748371
TRBC2	3.3716	1.39898e-07
IKBKG	3.35996	0.0266484
FAM3A	3.35649	0.00858741
GPN2	3.35525	0.0040656
LAPTM5	3.34734	0.000106712
FAM72B	3.34361	0.0299765
MOB3B	3.3337	0.00543647
ZC3H3	3.30876	0.0494041
PFN1	3.30271	0.0168399
CYP4F2	3.27825	0.00277113
HGS	3.26482	0.0143681
HSPB8	3.24664	2.49632e-09
IDH2	3.17518	0.0183519
MAP1S	3.16021	0.0133008
BDH1	3.15903	0.000874032
WSCD1	3.15	0.0397898
RAD51	3.13052	0.0182774
COX5A	3.12043	0.0351961
MCTP2	3.07563	0.0031071
FOS	3.06909	1.77971e-07
FAM174A	3.0645	0.00187236
PKP2	3.02276	0.00138364
CHIC2	3.01592	0.0189497
MDK	3.01036	8.10918e-10
TBCB	2.99862	0.00383029
CD40	2.93724	0.0442815
TSPAN4	2.93413	0.0189497
TP53RK	2.92194	0.0202113
SIGLEC15	2.91413	0.00868856
FXN	2.8677	0.0125741
RYR2	2.86329	0.0437709
GALNT18	2.85001	4.34501e-06
LRRC20	2.80868	0.0264027
RILPL2	2.78346	0.00342953
ZNF85	2.78073	0.0143102
CLTA	2.77832	0.0300418
PGLS	2.75645	0.0407663
HSD17B2	2.75144	0.0101789
CCND1	2.75131	0.00017362
FRG2	2.74338	7.38216e-08
TIGD6	2.70689	0.00671268
DCC	2.70241	0.0031071
PPP5C	2.69731	0.00679613
HMGN1	2.69477	0.00692673
ARHGEF6	2.67761	0.00485021
MYEOV	2.6733	0.00131315
C7orf50	2.66528	0.0232334
KIF1BP	2.63897	0.0260642
CXADR	2.634	1.81266e-05
SIRT6	2.5953	0.0496017
GRAMD2B	2.58455	0.0190937
C16orf54	2.5834	0.00757199
TRABD	2.57575	0.0490979
PLEK2	2.56613	4.80486e-06
TRMT61A	2.54626	0.03591
PGM2L1	2.53022	9.45926e-06
TMEM132D-AS1	2.52362	6.01337e-05
UTP18	2.51734	0.00154983
RRS1	2.50409	0.0121176
BGN	2.488	0.00971391
EFR3B	2.44902	0.0334669
RASSF3	2.44659	0.00698968
SURF6	2.43354	0.023386
ALDH2	2.42869	0.00181137
RITA1	2.41902	0.0201881
ISOC1	2.41373	0.0024003
ARRDC1	2.41211	0.0249795
STEAP2	2.40909	0.00128664
WNK4	2.40766	0.0206259
ATP1B1	2.40151	1.31942e-06
COL17A1	2.40124	0.00150355
SLC22A18	2.3628	0.0202795
F3	2.35885	0.00849297
WDR18	2.35771	0.0074799
CSK	2.35115	0.036664
ARHGEF26	2.33721	0.0154366
TOP1MT	2.31499	0.0359243
PCOLCE	2.28918	0.000853002
S100A4	2.28164	0.00154983
CORO1B	2.27863	0.0396515
KHK	2.2743	0.00486046
SVIL	2.26587	0.00749052
NOG	2.22901	0.0159849
FUS	2.22656	0.00348354
MAP1LC3B	2.2184	0.0184638
LMNA	2.19525	0.0452688
TAGLN	2.18321	1.60327e-05
DDAH2	2.18082	0.0496017
ZNF620	2.17697	0.0488467
MED19	2.16718	0.00196409
NOL7	2.16694	0.0246795
LYSMD1	2.16626	0.0262022
DNASE2	2.15312	0.029958
TMEM98	2.14734	0.0488467
NMRAL1	2.1446	7.47816e-06
TNNT1	2.12356	1.07973e-11
MICU2	2.11593	0.0348754
KCNAB2	2.11095	6.44359e-06
GPC1	2.11008	0.00617002
SNRNP25	2.0988	0.0270096
CTU2	2.09788	0.0260909
SLC43A1	2.09771	0.00223022
RIPK2	2.09109	0.0266484
NCDN	2.08646	0.0424451
NARS2	2.05245	0.005918
PBXIP1	2.05217	0.0304953
JUP	2.03828	0.000439776
FOXK1	2.03816	0.000773119
ADI1	2.03125	0.0483515
TMEM115	2.02991	0.0411675
ARHGEF2	2.02909	0.0182774
DCUN1D5	2.02357	5.71088e-05
C1orf21	2.01291	0.00977804
ISCU	2.01122	0.000219547
FKBP5	2.01085	0.0434875
HAGH	2.009	0.0454013
MGLL	2.00286	4.24834e-06
ANKRD1	1.98605	0.00236861
SIGMAR1	1.9853	0.0287174
PDPN	1.96656	4.22933e-06
SUMF1	1.96129	0.0334669
MYEF2	1.95515	0.0437709
CTNNAL1	1.92446	6.00694e-09
CALB2	1.92424	0.0494041
R3HDM2	1.91937	0.00244716
TNC	1.90424	5.02924e-06
TOR1B	1.88	0.0411675
GASAL1	1.8663	0.0341613
ENOPH1	1.85904	0.0483515
FLOT1	1.85733	0.046553
MIS18A	1.83354	0.00195768
RAF1	1.83126	0.0496017
PRNP	1.83018	0.0147894
PTP4A1	1.80305	0.0110392
TMEM200A	1.79499	0.00187236
UBXN2A	1.78131	0.00485021
MAGEC2	1.77961	2.19219e-06
SBSN	1.77875	0.00383029
DUT	1.77017	0.0299765
GLRX2	1.75959	0.0225691
WIPI1	1.74809	0.0397461
SRPX	1.74416	0.014313
PPP1R15A	1.74069	0.0288068
PBDC1	1.7344	3.68634e-07
CAMK4	1.7301	0.0176941
WWOX	1.72747	0.029958
EXOC5	1.72591	0.0017702
RTL8C	1.72284	0.0287245
CAMK2N1	1.71249	0.00883537
FBXO34	1.68969	0.0266784
FAM111B	1.67085	0.0121176
PRXL2C	1.66594	0.000248017
TXNRD2	1.66588	0.0260909
EHD4	1.66148	0.00689823
EFR3A	1.65265	0.0412625
USP39	1.64942	0.0404537
CCDC137	1.64594	0.0120925
PMP22	1.61777	0.0266484
PHACTR2	1.60854	0.04238
SCCPDH	1.60091	0.00748371
MMP14	1.59617	0.0125812
NECTIN4	1.59613	0.0334669
ZNF664	1.59607	0.029958
ZNF407	1.5899	0.0122303
MOAP1	1.58266	0.0494041
PGPEP1	1.58266	0.000252469
PTER	1.57796	0.00784788
PERP	1.54848	0.0189497
REEP3	1.52655	0.0189497
PDGFA	1.52337	0.00211701
RAB10	1.50085	0.0183519
WDSUB1	1.49592	0.0328565
PFDN6	1.49528	0.0266484
CNN3	1.49036	0.000224863
HMGN3	1.48716	0.0289068
KRT8	1.47899	0.00195768
UBQLN1	1.46474	0.0266484
RNFT2	1.45803	0.0442815
PARL	1.45016	0.0034251
FAM49B	1.44712	0.00119494
TRIB3	1.44428	0.0453962
EIF5A	1.44316	0.0383253
DEK	1.44119	0.0181603
TMEM70	1.43339	0.00187236
PLPP2	1.42417	0.034975
TNFAIP8L1	1.40737	0.0397898
TPM4	1.38557	0.00977804
KDELR3	1.37994	0.00315526
TRAM2	1.36844	0.00828519
GUF1	1.36836	0.00617084
SYTL2	1.34817	0.0431904
PARVA	1.34719	0.0110959
CAPG	1.32444	2.85494e-06
KIF5B	1.32149	0.0148846
KRT18	1.30289	0.00807741
BNIP2	1.30019	0.0206175
CTNNB1	1.29863	0.0459231
ANXA3	1.29274	0.00784788
EID1	1.28468	0.032629
HDAC2	1.28008	0.000980052
EPS15L1	1.26829	0.0259316
ASMTL	1.26737	0.0461713
C12orf66	1.25995	0.0281968
NRIP3	1.25683	0.00858741
HNRNPH1	1.24104	0.0444797
NUP50	1.23596	0.00233826
TTTY15	1.23566	0.00319813
YBX1	1.23263	0.00169857
ENPP1	1.22597	0.00479563
ERI1	1.22354	0.0292862
CALM1	1.21433	0.00138756
FKBP9	1.1698	0.000141573
GLRX	1.1422	0.0265668
CTBP1	1.14066	0.0483515
CASC4	1.1309	0.00018621
B4GALT1	1.12754	0.00187236
PLPP4	1.12592	0.0202755
PGAM5	1.11581	0.0271418
HIBADH	1.11438	0.0144295
RHEB	1.10355	0.0323866
TPRKB	1.09404	0.0473633
CTSL	1.08985	0.00565309
FAM172A	1.08484	0.0373369
MAP1B	1.07572	0.0110989
AEN	1.07336	0.0343504
DHTKD1	1.06674	0.0409873
TBC1D7	1.05995	0.0159849
PHACTR1	1.05451	0.00450765
TMPO	1.05241	0.032629
NXPE3	1.04315	0.0301536
RAP2B	1.0404	0.049769
SEC22B	1.03921	0.038074
EIF2S2	1.02069	0.0001525
MYH16	1.01756	0.0189497

## Sheet: CGP upregulated EWSR1-FLI1
Top 20 gene sets overlapping with our dataset of upregulated genes (HT1080 EWSR1-FLI1 vs wt, n=4) when analyzed with the Chemical and Genetic Perturbations gene set collection (CGP) using the Molecular Signatures Database (MSigDb, v6.2) gene set enrichment tool provided by the GSEA web page.
Gene Set Name	# Genes in Gene Set (K)	Description	# Genes in Overlap (k)	k/K	p-value	FDR q-value
RIGGI_EWING_SARCOMA_PROGENITOR_UP	430	Genes up-regulated in mesenchymal stem cells (MSC) engineered to express EWS-FLI1 [GeneID=2130;2321] fusion protein.	37	0.086	5.33e-29	1.83e-25
KINSEY_TARGETS_OF_EWSR1_FLII_FUSION_UP	1278	Genes up-regulated in TC71 and EWS502 cells (Ewing's sarcoma) by EWSR1-FLI1 [GeneID=2130;2314] as inferred from RNAi knockdown of this fusion protein.	46	0.036	6.67e-20	1.14e-16
PASINI_SUZ12_TARGETS_DN	315	Genes down-regulated in ES (embryonic stem cells) with defficient SUZ12 [GeneID=23512].	24	0.0762	5.95e-18	6.81e-15
PILON_KLF1_TARGETS_DN	1972	Genes down-regulated in erythroid progenitor cells from fetal livers of E13.5 embryos with KLF1 [GeneID=10661] knockout compared to those from the wild type embryos.	53	0.0269	2.58e-17	2.21e-14
YAGI_AML_WITH_T_8_21_TRANSLOCATION	368	Genes specifically expressed in samples from patients with pediatric AML (acute myeloid leukemia ) bearing t(8;21) translocation.	22	0.0598	2.24e-14	1.54e-11
MIYAGAWA_TARGETS_OF_EWSR1_ETS_FUSIONS_UP	259	Genes commonly up-regulated in UET-13 cells (mesenchymal progenitor) by expression of EWSR1 [GeneID=2130] fusions with ETS transcription factors FLI1 and ERG [GeneID=2313 ,2078].	19	0.0734	3.56e-14	2.04e-11
WONG_ADULT_TISSUE_STEM_MODULE	721	The 'adult tissue stem' module: genes coordinately up-regulated in a compendium of adult tissue stem cells.	28	0.0388	2.84e-13	1.39e-10
TARTE_PLASMA_CELL_VS_PLASMABLAST_UP	398	Genes up-regulated in mature plasma cells compared with plasmablastic B lymphocytes.	21	0.0528	9.81e-13	4.21e-10
GRAESSMANN_APOPTOSIS_BY_DOXORUBICIN_UP	1142	Genes up-regulated in ME-A cells (breast cancer) undergoing apoptosis in response to doxorubicin [PubChem=31703].	34	0.0298	1.33e-12	5.07e-10
CHICAS_RB1_TARGETS_CONFLUENT	567	Genes up-regulated in confluent IMR90 cells (fibroblast) after knockdown of RB1 [GeneID=5925] by RNAi.	24	0.0423	2.51e-12	8.61e-10
PETROVA_ENDOTHELIUM_LYMPHATIC_VS_BLOOD_DN	162	Genes down-regulated in BEC (blood endothelial cells) compared to LEC (lymphatic endothelial cells).	14	0.0864	9.55e-12	2.98e-09
DODD_NASOPHARYNGEAL_CARCINOMA_DN	1375	Genes down-regulated in nasopharyngeal carcinoma (NPC) compared to the normal tissue.	36	0.0262	1.09e-11	3.13e-09
KRIGE_RESPONSE_TO_TOSEDOSTAT_6HR_DN	911	Genes down-regulated in HL-60 cells (acute promyelocytic leukemia, APL) after treatment with the aminopeptidase inhibitor tosedostat (CHR-2797) [PubChem=15547703] for 6 h.	29	0.0318	1.34e-11	3.54e-09
CHEN_METABOLIC_SYNDROM_NETWORK	1210	Genes forming the macrophage-enriched metabolic network (MEMN) claimed to have a causal relationship with the metabolic syndrom traits.	33	0.0273	2.93e-11	7.18e-09
KRIGE_RESPONSE_TO_TOSEDOSTAT_24HR_DN	1011	Genes down-regulated in HL-60 cells (acute promyelocytic leukemia, APL) after treatment with the aminopeptidase inhibitor tosedostat (CHR-2797) [PubChem=15547703] for 24 h.	30	0.0297	3.25e-11	7.45e-09
KOINUMA_TARGETS_OF_SMAD2_OR_SMAD3	824	Genes with promoters occupied by SMAD2 or SMAD3 [GeneID=4087, 4088] in HaCaT cells (keratinocyte) according to a ChIP-chip analysis.	27	0.0328	3.69e-11	7.91e-09
ONDER_CDH1_TARGETS_2_UP	256	Genes up-regulated in HMLE cells (immortalized nontransformed mammary epithelium) after E-cadhedrin (CDH1) [GeneID=999] knockdown by RNAi.	16	0.0625	4.29e-11	8.67e-09
GRAESSMANN_RESPONSE_TO_MC_AND_DOXORUBICIN_UP	612	Genes up-regulated in ME-A cells (breast cancer, sensitive to apoptotic stimuli) exposed to doxorubicin [PubChem=31703] in the presence of medium concentrate (MC) from ME-C cells (breast cancer, resistant to apoptotic stimuli).	23	0.0376	7.73e-11	1.47e-08
ZHU_CMV_ALL_DN	128	Down-regulated at any timepoint following infection of primary human foreskin fibroblasts with CMV	12	0.0938	1.14e-10	1.92e-08
HELLER_HDAC_TARGETS_SILENCED_BY_METHYLATION_UP	461	Genes up-regulated in multiple myeloma (MM) cell lines treated with both decitabine [PubChem=451668] TSA [PubChem=5562].	20	0.0434	1.14e-10	1.92e-08

## Sheet: Downregulated genes EWSR1-FLI1
Downregulated differentially expressed genes (142) in the comparison between HT1080 EWSR1-FLI1-transfected and HT1080 wild-type samples (n=4). Genes were filtered based on a p-adjusted value lower than 0.05 and a change in their expression of at least 2 fold (log2FoldChange>=-1).
Gene symbol	log2 Fold Change	Adjusted p-value
PTGES	-7.56335	6.44438e-07
LINC02434	-7.47249	5.48794e-09
NUDT16P1	-6.67981	1.6203e-06
FMN2	-5.84724	0.000817282
FAM47A	-5.74097	0.0338374
GPR18	-5.30667	0.0421044
MIR600HG	-5.07548	0.0363326
ACP7	-5.06323	0.00383029
GJB2	-5.01329	0.0300418
PCDHGB2	-4.9834	0.0179931
NEK3	-4.78013	0.0456325
ZDHHC11	-4.66584	0.0334669
SMOC1	-4.65955	0.0225691
BDKRB1	-4.6456	0.0249034
NPTN-IT1	-4.64366	0.0184733
FAIM	-4.62562	0.0143122
CABLES1	-4.5065	0.0371686
TBILA	-4.4009	0.0454013
GLUL	-4.32668	6.55042e-07
KCTD9P6	-4.30497	0.0421044
BDKRB2	-4.18056	0.030885
ATG16L2	-4.13255	0.0031071
ARMCX2	-4.06638	8.10918e-10
ITGBL1	-4.0498	0.0377136
MGMT	-4.0034	0.0179682
IAH1	-3.98545	1.97311e-06
COL4A5	-3.9713	0.0177064
TOM1L1	-3.94403	1.38348e-07
NCALD	-3.91363	0.000144198
FAM230C	-3.86386	0.0326849
IL6	-3.54461	0.0361212
FGF12	-3.52464	0.0111521
GNG2	-3.50386	0.00600614
ZNF385B	-3.43385	0.00131054
THBS2	-3.3757	9.29857e-13
CARD6	-3.35388	0.0207909
LNX2	-3.25605	0.030885
ACTL8	-3.1299	1.00519e-09
ZSCAN30	-3.12527	0.000500372
KIF5C	-3.10817	0.00430945
DMXL2	-3.05936	0.0150822
SMAD3	-2.98838	2.42945e-09
GIMAP2	-2.98488	0.0134467
HDX	-2.96763	0.0292263
TRIML2	-2.89272	2.11414e-06
DHRS3	-2.84819	0.0187978
GOPC	-2.8274	0.0130319
TENM2	-2.77495	2.25071e-05
FABP5	-2.7659	0.005918
BCL9	-2.6503	0.0266484
DCT	-2.60119	0.0123997
DNAJC3-DT	-2.59879	0.0100354
CSF1	-2.53298	0.00772108
ETV1	-2.52862	0.00478974
PXYLP1	-2.52387	0.0299765
CD70	-2.45027	4.25721e-09
ARHGAP10	-2.43146	0.0432601
RNF144A	-2.41134	0.0116449
HIST2H2BE	-2.39625	0.00700481
EYA4	-2.34089	0.032629
INHBA	-2.32504	1.71954e-05
CXCL8	-2.29919	0.0190937
NCOA7	-2.24647	0.0201309
GRAMD1C	-2.18054	0.0324436
LINC01139	-2.17907	0.0200136
VWA8	-2.17585	0.0177064
ZNF185	-2.17413	0.0311401
HTRA1	-2.15804	0.0338161
BCOR	-2.15645	0.005918
SHROOM2	-2.15254	0.0159849
PDE8A	-2.12673	0.0436564
HGSNAT	-2.09605	0.0349461
VCAN	-2.09409	0.0031071
NSUN5	-2.09092	0.00283663
KIAA1147	-2.08619	0.0330914
FHOD3	-2.07093	0.0454966
ZNF460	-2.05308	0.027962
RAPGEF2	-2.0314	0.0496017
SPDYE3	-2.01968	0.038074
STIM2	-2.00469	0.0421075
CERS6	-1.98954	0.0464982
BEX1	-1.95041	7.47816e-06
VPS26B	-1.92537	0.0334669
TRIM59	-1.91728	0.00671268
MMP9	-1.83521	0.00339288
FN1	-1.83429	0.014313
FAM126A	-1.7966	0.0002896
MBOAT2	-1.78496	0.00748371
PHF21A	-1.76979	0.0371686
LINC00909	-1.75604	0.0377137
CAMSAP1	-1.75401	0.0411675
GNA12	-1.74757	0.00319813
CLCN6	-1.71887	0.0409455
PLAT	-1.69159	0.00195768
LAMA4	-1.66506	0.0163137
MTMR4	-1.64408	0.0333836
EFEMP2	-1.62594	0.00796396
ITPRID2	-1.62379	0.0439716
PEAK1	-1.61649	0.0176941
KDM5D	-1.59658	0.00220917
RNF17	-1.57827	0.0074799
RHBDF2	-1.56249	0.00187236
MYCBP2	-1.55328	0.0390496
ALG11	-1.55166	0.0266484
LTBP2	-1.55076	0.0442815
RNPEPL1	-1.51222	0.0274947
TGM2	-1.47915	2.3018e-05
AMPD2	-1.47023	0.000656909
MAP3K14	-1.40667	0.0339403
COG6	-1.38661	0.0164704
SLC38A1	-1.37601	0.0304554
PARP3	-1.36957	0.000591211
WDR24	-1.35462	0.0438698
STX1A	-1.33939	0.000538134
SRRM2	-1.32772	0.0320832
ZMIZ1	-1.3213	0.0319397
MMP2	-1.30713	0.0201309
TOM1	-1.29384	0.0459231
CCDC80	-1.27675	0.0496017
LAMB2	-1.27132	0.0304554
LIF	-1.26374	0.00261485
SMARCD2	-1.2635	0.0435374
MAN2C1	-1.26008	0.046957
SELENOM	-1.23768	0.00339288
GALK2	-1.23649	0.0104978
PLK2	-1.2124	0.0111521
PLXNA1	-1.20507	0.00490133
HYOU1	-1.17407	0.00759558
NOTCH2	-1.16992	0.0459231
TUT7	-1.16938	0.0304554
USPL1	-1.15655	0.0266484
PIK3C3	-1.14846	0.0246795
SYNJ2	-1.13324	0.0488467
SLC30A6	-1.12342	0.0189497
EXTL2	-1.083	0.0246795
LTBP1	-1.08006	0.0232334
COL6A3	-1.05797	0.0211589
LOXL2	-1.05082	0.00137647
PLXNA4	-1.0234	0.0355054
FAM234A	-1.01012	0.0308675
RELA	-1.00774	0.0222213
ST6GALNAC4	-1.00666	0.0496799

## Sheet: CGP downregulated EWSR1-FLI1
Top 20 gene sets overlapping with our dataset of downregulated genes (HT1080 EWSR1-FLI1 vs wt, n=4) when analyzed with the Chemical and Genetic Perturbations gene set collection (CGP) using the Molecular Signatures Database (MSigDb, v6.2) gene set enrichment tool provided by the GSEA web page.
Gene Set Name	# Genes in Gene Set (K)	Description	# Genes in Overlap (k)	k/K	p-value	FDR q-value
LINDVALL_IMMORTALIZED_BY_TERT_DN	80	Genes down-regulated in BJ cells (foreskin fibroblasts) immortalized by expression of TERT [GeneID=7015].	9	0.1125	9.6e-13	3.22e-09
CHARAFE_BREAST_CANCER_LUMINAL_VS_MESENCHYMAL_DN	460	Genes down-regulated in luminal-like breast cancer cell lines compared to the mesenchymal-like ones.	15	0.0326	1.87e-12	3.22e-09
PHONG_TNF_RESPONSE_NOT_VIA_P38	337	Genes whose expression changes in Calu-6 cells (lung cancer) by TNF [GeneID=7124] were not affected by p38 inhibitor LY479754.	13	0.0386	7.54e-12	6.56e-09
ANASTASSIOU_MULTICANCER_INVASIVENESS_SIGNATURE	64	Invasiveness signature resulting from cancer cell/microenvironment interaction.	8	0.125	7.64e-12	6.56e-09
SCHUETZ_BREAST_CANCER_DUCTAL_INVASIVE_UP	351	Genes up-regulated in invasive ductal carcinoma (IDC) relative to ductal carcinoma in situ (DCIS, non-invasive).	13	0.037	1.25e-11	8.61e-09
MIYAGAWA_TARGETS_OF_EWSR1_ETS_FUSIONS_DN	229	Genes commonly down-regulated in UET-13 cells (mesenchymal progenitor) by expression of EWSR1 [GeneID=2130] fusions with ETS transcription factors FLI1 and ERG [GeneID=2313 ,2078].	11	0.048	3.19e-11	1.83e-08
CHICAS_RB1_TARGETS_SENESCENT	572	Genes up-regulated in senescent IMR90 cells (fibroblast) after knockdown of RB1 [GeneID=5925] by RNAi.	15	0.0262	4.03e-11	1.98e-08
REN_ALVEOLAR_RHABDOMYOSARCOMA_DN	408	Genes commonly down-regulated in human alveolar rhabdomyosarcoma (ARMS) and its mouse model overexpressing PAX3-FOXO1 [GeneID=5077;2308] fusion.	13	0.0319	8.07e-11	3.46e-08
GRUETZMANN_PANCREATIC_CANCER_UP	358	Genes up-regulated in pancreatic ductal adenocarcinoma (PDAC) identified in a meta analysis across four independent studies.	12	0.0335	2.5e-10	9.55e-08
BLALOCK_ALZHEIMERS_DISEASE_UP	1691	Genes up-regulated in brain from patients with Alzheimer's disease.	22	0.013	6.79e-10	2.17e-07
KOINUMA_TARGETS_OF_SMAD2_OR_SMAD3	824	Genes with promoters occupied by SMAD2 or SMAD3 [GeneID=4087, 4088] in HaCaT cells (keratinocyte) according to a ChIP-chip analysis.	16	0.0194	6.96e-10	2.17e-07
AMIT_EGF_RESPONSE_60_MCF10A	39	Genes whose expression peaked at 60 min after stimulation of MCF10A cells with EGF [GeneID=1950].	6	0.1538	9.39e-10	2.69e-07
WINTER_HYPOXIA_METAGENE	242	Genes regulated by hypoxia, based on literature searches.	10	0.0413	1.12e-09	2.96e-07
BOQUEST_STEM_CELL_UP	260	Genes up-regulated in freshly isolated CD31- [GeneID=5175] (stromal stem cells from adipose tissue) versus the CD31+ (non-stem) counterparts.	10	0.0385	2.23e-09	5.48e-07
CHEN_METABOLIC_SYNDROM_NETWORK	1210	Genes forming the macrophage-enriched metabolic network (MEMN) claimed to have a causal relationship with the metabolic syndrom traits.	18	0.0149	3.7e-09	8.48e-07
CHICAS_RB1_TARGETS_CONFLUENT	567	Genes up-regulated in confluent IMR90 cells (fibroblast) after knockdown of RB1 [GeneID=5925] by RNAi.	13	0.0229	4.32e-09	9.27e-07
WANG_MLL_TARGETS	289	Genes requiring MLL [GeneID=4297] for H3K4me3 and expression in MEF cells (embryonic fibroblast).	10	0.0346	6.14e-09	1.24e-06
BENPORATH_NANOG_TARGETS	988	Set 'Nanog targets': genes upregulated and identified by ChIP on chip as Nanog [GeneID=79923] transcription factor targets in human embryonic stem cells.	16	0.0162	9.08e-09	1.73e-06
VERRECCHIA_EARLY_RESPONSE_TO_TGFB1	58	ECM related genes up-regulated early (within 30 min) in dermal fibroblasts after addition of TGFB1 [GeneID=7040].	6	0.1034	1.12e-08	2.02e-06
CROONQUIST_STROMAL_STIMULATION_UP	60	Genes up-regulated in ANBL-6 cell line (multiple myeloma, MM) co-cultured with bone marrow stromal cells compared to those grown in the presence of IL6 [GeneID=3569].	6	0.1	1.38e-08	2.35e-06
