# Supplementary material for: FET family fusion oncoproteins target the SWI/SNF chromatin remodeling complex
Source: EMBO Rep. 2019 Apr 8;20(5):e45766. doi: 10.15252/embr.201845766 (PMC6500973; doi:10.15252/embr.201845766)
Supplement: Supplementary file 10 — Source Data for Figure 4 [file EMBR-20-e45766-s008.zip › EMBOR-2018-45766_SourceDataForFigure4/EMBOR-2018-45766_SourceDataForFigure4C_FUS-DDIT3.xlsx]

## Sheet: Upregulated genes FUS-DDIT3
Upregulated differentially expressed genes (415) in the comparison between HT1080 FUS-DDIT3-transfected (n=3) and HT1080 wild-type samples (n=4). Genes were filtered based on a p-adjusted value lower than 0.05 and a change in their expression of at least 2 fold (log2FoldChange>=1).
Gene symbol	log2 Fold Change	Adjusted p-value
TNFSF15	9.32988	4.71133e-18
LYPD5	9.26979	1.10454e-06
HLA-DRB1	9.24412	2.32242e-14
VCX3A	8.85935	1.16897e-08
DPPA4	8.47628	2.33395e-12
ARL14EPL	8.23557	1.93466e-10
ZNF880	8.01124	1.19271e-07
VCX3B	8.00246	1.5052e-06
HLA-DRB5	7.97964	4.73338e-07
LINC01537	7.65605	0.00720696
HLA-DRA	7.4495	8.02619e-30
ANXA10	7.37337	1.65129e-32
SPRR2D	7.17827	0.000238121
LINC00958	7.11106	4.17603e-11
RTL1	7.07166	0.00032939
UCA1	7.01686	3.37036e-15
CD74	6.95788	3.142e-36
MUC13	6.88236	2.4732e-06
RNASE1	6.70409	0.000170833
TMEM132B	6.58889	7.52241e-18
ZNHIT2	6.44434	0.00305664
TPO	6.40997	1.79226e-22
TMEM255B	6.39968	3.5863e-06
SLC6A1	6.2963	0.0124022
HLA-DMB	6.23362	0.00034397
TNFSF8	6.2025	0.000275118
SFN	6.16651	9.63903e-05
PLEKHA7	6.10684	0.00112775
PRICKLE3	6.02915	0.00034397
ICAM1	6.02238	0.000178856
IL24	5.98644	9.5046e-27
GABRG3	5.97601	0.00390393
TP53I11	5.95857	0.00396693
MOB3B	5.93967	4.91265e-10
GABRA6	5.90666	5.39344e-05
LINC02167	5.88156	0.0460571
RFPL4A	5.82174	0.0141066
FILIP1	5.79162	5.12327e-14
CELF2-AS1	5.79127	0.000111373
HLA-DRB6	5.73122	0.00234683
CDH4	5.73057	8.98185e-08
ADARB2	5.71236	1.73734e-06
MPP2	5.50908	0.0254631
NKX2-5	5.50557	0.00291622
FGFR4	5.50369	0.00152091
SH2D4B	5.50318	0.00899323
WNT7A	5.47823	0.0038558
WSCD1	5.46742	3.5863e-06
ACOT2	5.43798	0.00271683
IGFL3	5.41026	0.0043906
CYB561	5.38497	0.00436906
FAM86GP	5.35967	4.60941e-05
METTL7B	5.32628	0.00498814
QPRT	5.30004	0.0036128
LRRC15	5.27316	0.000324887
ADGRE2	5.25306	0.000165404
GALNT8	5.23752	0.0419479
GATA4	5.21587	0.0440165
FLT1	5.20906	4.33951e-10
SERPINB2	5.14956	2.88953e-06
ADCYAP1R1	5.14871	0.0144955
SEMA3B	5.09079	0.00383056
C5AR1	4.97604	0.00366387
AP1M2	4.97299	0.00450745
ALOXE3	4.94738	0.0103363
FBXL15	4.93376	0.0205044
LINC01411	4.92744	0.00239391
ZNF558	4.92732	0.0302304
RPH3AL	4.90417	0.00366387
BCL11B	4.8882	0.0232578
CDH11	4.87056	1.14333e-08
LINC02575	4.84899	0.00830732
ID1	4.83683	0.00378032
HKDC1	4.76645	0.0376359
LPIN3	4.76333	0.00720696
MERTK	4.74543	0.00122543
MYO7B	4.71452	0.00874738
EFR3B	4.69291	2.35556e-07
NEFL	4.61773	2.7142e-05
RPLP0P2	4.54825	5.38549e-10
C20orf197	4.53078	0.0129508
MAGEC2	4.50911	5.79713e-45
PLPPR2	4.50356	0.000109353
SPTBN5	4.48465	0.0419479
NCBP2-AS2	4.47188	0.039924
LRRC4C	4.44	0.0168632
COL4A6	4.41976	0.0022913
COL15A1	4.41839	0.0104882
EPHX4	4.39667	0.016455
OR7E12P	4.37479	0.0043906
FSCN1	4.3619	0.0309041
SAMD3	4.31459	7.2395e-06
MRPS34	4.29984	0.0134855
TMEM92	4.27784	3.10853e-05
ZNF44	4.27118	0.00625563
MITF	4.27051	1.16458e-06
CIITA	4.2434	1.67495e-05
PIAS4	4.23926	0.019223
ELAC2	4.20611	0.00308488
CYP4F2	4.19583	2.23839e-05
ILDR2	4.18773	0.00460956
SNX10	4.09793	0.027953
NHSL2	4.056	0.0398151
CSF2RA	4.02434	4.0369e-13
DUS3L	3.97954	0.0158733
MED25	3.95926	0.0130891
DOK4	3.94642	0.0158178
CELF2	3.87713	5.90597e-08
EPHB1	3.87548	0.00334804
CEBPA-DT	3.86837	0.0134855
GDF15	3.86828	0.0298659
CES1	3.84703	0.0467559
MIR99AHG	3.83952	0.0296238
MRPL12	3.81548	0.013836
HGS	3.79531	0.00372592
MAGEC1	3.79322	0.0273807
MMP1	3.78757	1.67052e-05
FAM3A	3.78476	0.00234282
VAT1L	3.78257	0.00107383
DCLK1	3.77888	3.18967e-06
SMPDL3B	3.75604	0.0262082
LIPG	3.74185	1.81963e-06
BEX2	3.73489	0.00853285
MYO5B	3.71176	2.46284e-07
PNMA2	3.69983	1.56461e-05
GPR87	3.68601	0.00225505
ZC3H3	3.68162	0.025401
LRRC20	3.67862	0.0013533
MAT1A	3.60599	0.0260839
BCAR1	3.60396	0.0039931
THPO	3.58685	0.00493288
COL17A1	3.58285	1.95021e-07
HLA-DPA1	3.57891	4.44068e-16
TSSC2	3.57591	6.937e-11
TNFRSF9	3.55537	2.14678e-07
MDK	3.55452	1.79561e-13
FCGRT	3.53812	4.67354e-06
CD274	3.52735	3.36805e-07
PLEK2	3.52449	5.20497e-11
SYTL5	3.51934	0.0372556
ZNF583	3.50973	0.0398656
CRABP2	3.50048	2.34521e-05
IL2RB	3.49636	0.00027349
ATF3	3.49376	0.00522624
NECTIN4	3.47193	1.7804e-09
POLR2J4	3.4669	0.04574
LINC00665	3.46281	3.18152e-05
LYPD1	3.45785	0.0205248
REEP6	3.43415	0.000149544
RPL13AP20	3.43037	0.00070052
TIMM44	3.42653	0.0124286
AJAP1	3.42338	0.00172319
LINP1	3.41892	2.07781e-06
ANKRD20A8P	3.41803	0.018071
IDH2	3.39644	0.01189
LSM4	3.38394	0.025587
HSPB8	3.37663	2.75345e-09
SEMA6A	3.37447	0.0193049
BDH1	3.3691	0.00034397
INSC	3.36845	0.00112775
ZNF560	3.35074	0.00032939
HBEGF	3.34741	3.97246e-12
GPN2	3.34113	0.00537686
CEMIP	3.33349	0.00234683
PMEL	3.32885	0.0253061
FAHD2B	3.30335	0.00381413
FAM241B	3.28794	0.0200693
GNGT2	3.27892	0.000483753
PPM1H	3.24278	0.0220851
NCF2	3.2426	0.000232032
GABRA5	3.24133	0.0250339
FAM102A	3.20816	0.0117415
TMEM98	3.20089	0.000669503
THEMIS2	3.17905	0.00896746
KRT8P39	3.16341	0.0399316
HINT2	3.15799	0.014102
COX5A	3.15674	0.0401654
TRMT61A	3.15338	0.00585474
RAD51	3.13435	0.0219807
DNASE2	3.10656	0.000164583
OLFML3	3.10431	0.0329294
NRXN3	3.09238	0.000233922
WNK4	3.09001	0.000972014
FXN	3.07813	0.00717746
VAT1	3.05977	0.015209
C9orf116	3.04495	0.0165292
AKAP12	3.04453	1.48807e-13
ZNF516	3.0391	6.76513e-07
MPST	3.03809	0.0246988
DCC	3.0334	0.000552748
PITPNC1	3.02758	0.0211897
KCNN3	3.02147	0.0494931
C7orf50	3.02075	0.00880021
ZNF433-AS1	3.01297	0.0451015
PFN1	2.97845	0.0465821
RGS14	2.97802	0.0139156
GALNT18	2.977	2.12739e-06
TMEM132D-AS1	2.9588	1.31642e-06
PAGE1	2.95723	1.58643e-08
NCDN	2.95534	0.00135566
SHC4	2.9418	0.000609585
SNRNP25	2.94084	0.000397509
WFDC3	2.9163	0.019223
NDRG4	2.9144	0.0244189
ZNF346	2.90725	0.0135714
ARNTL	2.88398	0.0461538
CYP1A1	2.87614	0.0175206
INTS1	2.86131	0.0377636
ID2	2.85318	0.027953
PGLS	2.83013	0.0390747
SDF2L1	2.82908	0.0494931
ZNF620	2.81968	0.00366387
ARRDC1	2.81945	0.00610003
PPP1R9A	2.79793	0.0322563
SLC22A18	2.79435	0.00404083
SIRT6	2.79398	0.0348474
ZNF341	2.77832	0.0396817
FAM174A	2.77592	0.00740929
KLHDC8B	2.77088	0.00820225
STXBP2	2.75933	0.0462305
HAPLN3	2.74888	0.0130891
NCKAP5	2.74344	0.0239998
CLUHP3	2.72607	0.0460448
MPRIP-AS1	2.72081	0.0447765
C22orf34	2.71373	0.00747047
BRAT1	2.71339	0.0470556
ARLNC1	2.70601	8.99203e-05
SYTL2	2.69824	1.47916e-07
UNC13D	2.69634	1.0302e-05
HLA-DMA	2.6923	2.18733e-05
DDIT3	2.67761	2.94647e-08
TRABD2A	2.65929	0.000154045
S100A3	2.65843	0.0298659
HMGN3	2.65754	1.31642e-06
ALDH2	2.65466	0.000643692
ASB9	2.64471	0.0209861
FUS	2.64436	0.000388116
TMEM25	2.62062	0.000491939
CYSTM1	2.59144	1.25114e-06
PLS1	2.58543	6.68678e-06
GPRC5A	2.58241	4.10415e-12
TNFRSF25	2.57079	0.0307992
TBC1D2	2.57035	0.0328322
LIMCH1	2.56813	0.000912281
ZNF788P	2.54732	0.00141001
MYOM3	2.54265	0.0222853
ACTN2	2.54054	0.00438107
PTPRS	2.53965	3.23187e-07
PKP2	2.53654	0.015832
MCTP2	2.53243	0.0306203
CLU	2.53241	2.11007e-21
DNAH6	2.51065	0.0342786
HOXB4	2.50883	0.0413722
ZNF404	2.50606	0.0469669
ADGRE1	2.50441	0.00367568
SSH3	2.49695	0.0317007
CORO1B	2.49655	0.0246988
CYP2S1	2.48812	0.033697
SAMD10	2.48455	0.0256466
TBCB	2.46345	0.03546
ZNF132	2.45454	0.0256466
PDLIM1	2.43704	1.12199e-09
AP3S1	2.4317	2.14762e-08
OSGIN1	2.42329	0.00843319
INTS5	2.42283	0.0361464
DMKN	2.41634	2.68099e-08
HSPA2	2.41555	0.0338641
FCRLB	2.40104	0.00948338
PCOLCE2	2.39295	0.00226253
CXADR	2.38746	0.000383066
PARP16	2.34405	1.55343e-08
RILPL2	2.33195	0.0276551
FRMD3	2.33164	0.000968745
MED19	2.32961	0.000860473
PHLDB2	2.31085	3.06556e-16
MTMR14	2.30036	0.0447467
IL6R	2.29652	0.00402603
NMRAL1	2.28845	3.18967e-06
TSPAN1	2.28639	0.0229942
LRWD1	2.28638	0.0470556
PBDC1	2.2846	4.99609e-12
DALRD3	2.26995	0.0370626
RRS1	2.2443	0.0383409
PINCR	2.24269	0.00353777
INPP5K	2.22467	0.0233964
ANXA3	2.22406	7.13072e-08
KRT86	2.21791	0.0140719
BCL2A1	2.20982	0.000164583
TUBB2A	2.18904	0.000805888
WDR18	2.16516	0.0235434
FRMD8	2.1548	0.033697
PAEP	2.15454	0.00032939
KHK	2.15076	0.0118355
CES1P1	2.14359	0.000636731
ISOC1	2.1369	0.0144955
SIGMAR1	2.11599	0.0216268
MGMT	2.11475	0.00390393
FLOT1	2.07823	0.025401
RPS19BP1	2.07539	0.0222806
C16orf45	2.0747	0.000164583
GTF3A	2.07023	0.0411616
TOLLIP	2.04996	0.0479787
KCNAB2	2.01686	6.10283e-05
UTP18	2.01515	0.0267106
SYNGR2	2.01364	0.0177792
NRIP3	2.0098	2.07781e-06
MPZL2	2.00891	0.0246473
PTER	1.9873	0.000233922
TMC6	1.98653	0.0180449
USP39	1.98137	0.010984
SH2D2A	1.96215	0.000163913
PTK7	1.96161	0.0040267
KIF1C	1.94193	0.0176143
KRT80	1.9227	0.000369813
SLC25A45	1.90733	0.0461538
PAQR7	1.88506	0.0102723
LINC00973	1.866	0.0192289
ADGRE5	1.85619	0.000141778
FOXK1	1.84584	0.00503706
FLNC	1.83975	0.0366775
OPA3	1.82862	0.0350497
CTNNAL1	1.8223	3.35059e-07
PCOLCE	1.81572	0.0205425
DCUN1D5	1.80542	0.00112786
RAET1E	1.80082	0.00980764
CAPG	1.79706	1.66466e-10
MARCH3	1.79132	4.19842e-05
CSPG4	1.7883	0.044243
ARFIP2	1.78688	0.013137
TMCO4	1.78371	0.0430222
RTL8C	1.78134	0.0271317
ADIPOR1	1.76479	0.0223488
ISCU	1.76303	0.00364026
AIFM2	1.75687	0.0254036
TMEM200A	1.71548	0.0051194
NUDC	1.70426	0.0189644
ATP1B1	1.6894	0.00450025
UBXN2A	1.67278	0.0129174
MB21D2	1.67242	0.00887275
MOAP1	1.66517	0.0415197
SLC25A4	1.6568	0.00125795
DESI1	1.64204	0.0317056
CCDC137	1.60913	0.0188488
BTG2	1.60469	0.0442683
MYH15	1.60456	0.000391781
LSP1P4	1.59955	0.00493288
TNNT1	1.59692	6.71052e-06
POLR3H	1.58551	0.0375113
ADAM15	1.57885	0.0342442
KRT7	1.57085	0.0409481
LIMA1	1.5454	4.55677e-06
EMC10	1.54532	0.0458691
TIAM1	1.53454	0.00960893
SLC45A3	1.53218	0.0494931
TCEAL1	1.49002	0.0312198
SEPT6	1.4896	3.19825e-05
MIEN1	1.48706	0.00844469
NAMPT	1.48044	0.000330259
GLRX	1.48039	0.00189484
NT5C3B	1.46227	0.0477896
ATG12	1.45488	0.00119485
SLC35F6	1.44625	9.20029e-08
PFDN6	1.43337	0.0427769
GSPT2	1.41313	0.00299182
KRT8	1.41189	0.00561349
TMEM53	1.41119	0.039814
LINC01694	1.40982	0.035065
SYTL3	1.40859	0.0314863
FHL2	1.38864	6.99706e-05
SERPINB8	1.38326	0.011361
STRIP2	1.37036	0.0351774
TNC	1.36159	0.00687128
LINC01588	1.35096	0.019223
IL7R	1.32482	0.0350497
PFDN1	1.28267	0.00135566
AEN	1.28123	0.00931564
PARL	1.27978	0.019223
BCL2L1	1.27827	0.0318347
SESN2	1.27681	0.0304494
CLMN	1.27087	0.0393342
TCN2	1.26304	0.0294791
SH3RF1	1.26201	0.0341365
DUSP14	1.25137	0.00190054
GCAT	1.24757	0.0235434
UAP1	1.23724	0.0307246
FKBP9	1.235	9.22522e-05
PTS	1.23261	0.00714799
NMT2	1.2283	0.00931564
LAT2	1.21897	0.0165267
HMOX2	1.21411	3.18967e-06
FAM222B	1.21239	0.0185992
KIFC3	1.21088	0.0351774
APOL2	1.20345	0.00711655
GUF1	1.19949	0.0285675
ZNF595	1.18968	0.0490701
SPRY4	1.1794	0.0307246
ADAM19	1.1723	5.13488e-05
UBE2D4	1.17136	0.0411616
LETM1	1.15524	0.000231479
KRT18	1.15076	0.0339908
YIF1A	1.14508	0.0147203
ARPC4	1.14183	0.00529479
PDRG1	1.13809	0.0412917
KRT81	1.1316	0.0157362
MED10	1.12326	0.000803934
DANCR	1.10304	0.00380169
TP53I3	1.07893	0.0209861
TMEM41B	1.06139	0.00273647
ACAA2	1.06082	0.00372592
EBNA1BP2	1.0607	0.0137078
EML2	1.03241	0.0208668
TUBB6	1.01388	0.0478716
CMBL	1.00892	0.0161183
CTTN	1.00159	0.0035657
CADM1	1.00056	0.00660998

## Sheet: CGP Upregulated FUS-DDIT3 
Top 20 gene sets overlapping with our dataset of upregulated genes (HT1080 FUS-DDIT3 vs wt, n=3 and 4 respectively) when analyzed with the Chemical and Genetic Perturbations gene set collection (CGP) using the Molecular Signatures Database (MSigDb, v6.2) gene set enrichment tool provided by the GSEA web page.
Gene Set Name	# Genes in Gene Set (K)	Description	# Genes in Overlap (k)	k/K	p-value	FDR q-value
KOINUMA_TARGETS_OF_SMAD2_OR_SMAD3	824	Genes with promoters occupied by SMAD2 or SMAD3 [GeneID=4087, 4088] in HaCaT cells (keratinocyte) according to a ChIP-chip analysis.	42	0.051	1.42e-21	4.86e-18
HELLER_SILENCED_BY_METHYLATION_UP	282	Genes up-regulated in at least one of three multiple myeloma (MM) cell lines treated with the DNA hypomethylating agent decitabine (5-aza-2'-deoxycytidine) [PubChem=451668].	26	0.0922	5.45e-20	9.36e-17
ONDER_CDH1_TARGETS_2_DN	464	Genes down-regulated in HMLE cells (immortalized nontransformed mammary epithelium) after E-cadhedrin (CDH1) [GeneID=999] knockdown by RNAi.	28	0.0603	1.4e-16	1.6e-13
DELYS_THYROID_CANCER_UP	443	Genes up-regulated in papillary thyroid carcinoma (PTC) compared to normal tissue.	27	0.0609	3.89e-16	3.34e-13
PEREZ_TP53_TARGETS	1174	Genes up-regulated in the HMEC cells (primary mammary epithelium) upon expression of TP53 [GeneID=7157] off adenoviral vector.	42	0.0358	4.88e-16	3.35e-13
GRAESSMANN_APOPTOSIS_BY_DOXORUBICIN_UP	1142	Genes up-regulated in ME-A cells (breast cancer) undergoing apoptosis in response to doxorubicin [PubChem=31703].	41	0.0359	9.93e-16	5.68e-13
MCLACHLAN_DENTAL_CARIES_UP	254	Genes up-regulated in pulpal tissue extracted from carious teeth.	21	0.0827	1.98e-15	9.71e-13
FORTSCHEGGER_PHF8_TARGETS_DN	784	Genes down-regulated in HeLa cells (cervical carcinoma) upon knockdown of PHF8 [GeneID=23133] by RNAi.	33	0.0421	9.02e-15	3.87e-12
FULCHER_INFLAMMATORY_RESPONSE_LECTIN_VS_LPS_UP	579	Genes up-regulated in monocyte-derived dendritic cells (MDDC) after stimulation with galecin-1 (lectin, LGALS1) [GeneID=3956] compared to that with bacterial lipopolysaccharide (LPS).	28	0.0484	3.61e-14	1.38e-11
PETROVA_ENDOTHELIUM_LYMPHATIC_VS_BLOOD_DN	162	Genes down-regulated in BEC (blood endothelial cells) compared to LEC (lymphatic endothelial cells).	16	0.0988	2.91e-13	9.98e-11
SATO_SILENCED_BY_METHYLATION_IN_PANCREATIC_CANCER_1	419	Genes up-regulated in the pancreatic cancer cell lines (AsPC1, Hs766T, MiaPaCa2, Panc1) but not in the non-neoplastic cells (HPDE) by decitabine (5-aza-2'-deoxycytidine) [PubChem=451668].	23	0.0549	5.53e-13	1.72e-10
ROZANOV_MMP14_TARGETS_UP	266	Genes up-regulated in HT1080 cells (fibrosarcoma) over-expressing MMP14 [GeneID=4323] compared to those with knockdown of the gene by RNAi.	19	0.0714	6.07e-13	1.74e-10
NAGASHIMA_NRG1_SIGNALING_UP	176	Genes up-regulated in MCF7 cells (breast cancer) after stimulation with NRG1 [GeneID=3084].	16	0.0909	1.06e-12	2.79e-10
SWEET_LUNG_CANCER_KRAS_UP	491	Genes up-regulated in the Kras2LA mouse lung cancer model with mutated KRAS [GeneID=3845].	24	0.0489	2.03e-12	4.97e-10
KIM_RESPONSE_TO_TSA_AND_DECITABINE_UP	129	Genes up-regulated in glioma cell lines treated with both decitabine [PubChem=451668] and TSA [PubChem=5562].	14	0.1085	2.46e-12	5.64e-10
NUYTTEN_EZH2_TARGETS_UP	1037	Genes up-regulated in PC3 cells (prostate cancer) after knockdown of EZH2 [GeneID=2146] by RNAi.	34	0.0328	3.93e-12	8.42e-10
KAAB_HEART_ATRIUM_VS_VENTRICLE_DN	261	Genes down-regulated in the ventricles of healthy hearts, compared to atria.	18	0.069	4.47e-12	8.57e-10
FISCHER_DIRECT_P53_TARGETS_META_ANALYSIS	298	Genes directly bound and regulated by TP53[GeneID=7157].	19	0.0638	4.49e-12	8.57e-10
DODD_NASOPHARYNGEAL_CARCINOMA_UP	1821	Genes up-regulated in nasopharyngeal carcinoma (NPC) compared to the normal tissue.	46	0.0253	4.77e-12	8.62e-10
CHICAS_RB1_TARGETS_CONFLUENT	567	Genes up-regulated in confluent IMR90 cells (fibroblast) after knockdown of RB1 [GeneID=5925] by RNAi.	25	0.0441	6.53e-12	1.11e-09

## Sheet: Downregulated genes FUS-DDIT3
Downregulated differentially expressed genes (354) in the comparison between HT1080 FUS-DDIT3-transfected (n=3) and HT1080 wild-type samples (n=4). Genes were filtered based on a p-adjusted value lower than 0.05 and a change in their expression of at least 2 fold (log2FoldChange<=-1).
Gene symbol	log2 Fold Change	Adjusted p-value
ZNF22	-7.29619	1.73734e-06
ITGB2	-7.08688	3.23196e-06
NUDT16P1	-6.9109	1.13629e-05
INHBA	-6.62979	1.67355e-24
COL22A1	-6.57078	2.40021e-05
ZMIZ1-AS1	-6.44785	3.32492e-09
PLCH1	-6.43784	0.000163913
RGS2	-6.35088	0.00161466
CXXC4	-6.31949	0.000263401
GLUL	-6.06094	1.18905e-06
TRIM59	-6.02209	2.84815e-09
CA9	-5.99886	0.000144475
MDGA2	-5.95556	0.00136321
LINC02434	-5.91307	6.08795e-06
ACP7	-5.7718	0.00291622
SOX7	-5.75879	0.0252307
ZSCAN12	-5.64777	0.00493163
FAIM	-5.57806	0.00399377
LINC00211	-5.56794	0.00737006
MIR34AHG	-5.56337	0.000971237
PSMB8-AS1	-5.55348	0.00363125
GJB2	-5.24438	0.0339908
PFKFB2	-5.21029	0.00493288
SLC38A1	-5.187	2.71517e-11
PAPPA2	-5.15448	3.18482e-05
TNFRSF19	-5.07021	0.03546
MANCR	-4.97931	1.2333e-14
SPP1	-4.80219	4.52626e-08
KLF17	-4.79739	0.0451777
TMEM42	-4.69897	0.0124971
BDKRB2	-4.65196	0.0263531
FN1	-4.64219	2.33924e-14
IL1B	-4.49698	6.47023e-28
FMN2	-4.396	0.0244189
WNT5A	-4.27617	3.48034e-10
HHIP	-4.24496	2.99893e-14
KIF5C	-4.17493	0.000233922
TNFRSF11B	-4.11912	0.000127023
TDO2	-3.99068	0.0288776
SLC22A15	-3.96261	0.0165348
DHRS3	-3.961	0.000736431
PDLIM3	-3.91568	5.40824e-05
NEGR1	-3.8755	0.00740533
NCALD	-3.76728	0.000296658
LINC01705	-3.75396	0.0437001
THBS1	-3.67538	3.9829e-08
CASP1	-3.66057	0.000798301
IAH1	-3.58523	1.02496e-05
ARMCX2	-3.56675	4.52626e-08
ETV1	-3.54836	6.99706e-05
SNAI2	-3.54044	1.99261e-06
IL1A	-3.53979	3.1718e-06
C1R	-3.50126	0.0451015
TENM2	-3.46311	3.24938e-07
NRCAM	-3.46036	0.00585474
ZNF385B	-3.45604	0.00174185
GALNT15	-3.44635	0.0398151
TSC22D3	-3.41284	1.89138e-09
IGFBP7	-3.3354	0.00034397
TRIML2	-3.27947	5.32585e-07
RFX8	-3.22629	2.14577e-07
FGF12	-3.21977	0.019223
SHROOM2	-3.1732	0.000549065
SLC26A4	-3.16257	0.000240279
VEGFA	-3.15882	0.00417312
AMIGO2	-3.13753	3.12066e-12
MSC-AS1	-3.13412	0.00025362
LINC02616	-3.13003	0.0413796
SKIL	-3.086	5.84069e-05
GIMAP2	-3.06442	0.0150062
NPAS2	-3.06018	8.83027e-05
FAM20C	-3.03988	0.0104102
MME	-3.03726	2.08321e-15
OGFRL1	-2.98289	0.0139542
ATP6AP1L	-2.97689	0.0388918
ALPK1	-2.95078	0.00288212
MYBL1	-2.88341	0.0388918
LHFPL2	-2.85965	0.0104147
GPC6	-2.85621	4.19842e-05
MMP9	-2.81941	1.5052e-06
CADPS2	-2.81087	0.0462305
CTHRC1	-2.80331	5.6326e-05
SNX9	-2.79957	1.7591e-07
TNS3	-2.78698	4.61343e-07
FUCA2	-2.7835	6.25647e-08
ZNF521	-2.75989	0.00069859
NCOA7	-2.75549	0.00441813
TGM2	-2.74894	1.59452e-16
NRIP1	-2.71129	0.0444838
AIM2	-2.69892	0.00562118
TXLNGY	-2.66615	0.00241501
GNG2	-2.65086	0.0492241
GCLM	-2.64236	0.000684801
ZNF618	-2.63584	0.00529479
CSGALNACT1	-2.61594	0.0261646
FBXL3	-2.59366	0.0451015
MBOAT2	-2.58982	5.96195e-05
HHAT	-2.57057	0.0165267
EVI2A	-2.55946	0.0193049
SPIRE1	-2.5532	0.0479787
MMP2	-2.54514	1.47916e-07
SLC1A3	-2.51338	0.0040831
EDIL3	-2.50612	0.0270601
OXR1	-2.4829	0.00104261
THBS2	-2.48169	1.91537e-06
SCG5	-2.47117	0.000110344
NREP	-2.46137	0.00467697
PTPRE	-2.45696	3.45794e-06
ZGRF1	-2.44557	0.0332238
BICC1	-2.44021	0.000127023
SORBS2	-2.43784	3.6861e-05
LPXN	-2.43163	1.26909e-08
CHI3L1	-2.43063	0.0479013
ITGA4	-2.4121	0.0442763
PAPSS2	-2.37257	0.00231361
PDGFRB	-2.37052	0.025401
VCAN	-2.35749	0.00115246
DNAJB14	-2.35566	0.00420217
UBR3	-2.34703	0.0411616
PELI2	-2.3398	0.0298659
PHGDH	-2.32695	5.58695e-08
NSUN5	-2.32603	0.00115645
MCTP1	-2.32565	0.00353587
SPOCK1	-2.32405	0.000324887
CD99L2	-2.30575	1.94892e-07
HTRA1	-2.30114	0.027953
PMEPA1	-2.29946	0.00360045
IRAK2	-2.29699	0.000154045
FSTL1	-2.23373	2.52536e-10
MTMR10	-2.22556	0.0398151
TMX4	-2.22239	0.00474819
SNX16	-2.22147	0.0100625
RUNX2	-2.22065	0.00547463
IRS1	-2.21957	0.000140799
PRDM1	-2.21213	0.00661268
TRIB2	-2.21153	0.000747913
WWC3	-2.20876	0.0223648
UNC5B	-2.17861	0.00372592
VDR	-2.16317	0.0187754
MAP4K4	-2.14757	0.000575979
KIAA1147	-2.12361	0.0361035
LAMA4	-2.10229	0.0017379
FBXO32	-2.05548	0.0125031
CNTRL	-2.04485	0.00372592
STK38L	-2.04352	0.000263401
PDGFC	-2.03866	0.000526302
RASA1	-2.03066	0.00390212
TSHZ3	-2.02933	0.0198039
RHBDD1	-2.01013	0.00561349
CCDC18	-2.0084	0.00531773
FRMD6	-2.00543	3.14105e-06
TRAC	-2.00449	0.0261139
MSL1	-1.99075	0.0482775
LPCAT2	-1.9883	0.00953226
ATP10D	-1.9718	5.59012e-05
GBP2	-1.94714	0.024835
C4orf3	-1.92282	9.38378e-08
NAV3	-1.92234	0.0349227
RPGRIP1L	-1.90857	0.0209861
ITPRID2	-1.90144	0.0173842
SMAD1	-1.88856	0.00727921
PEAK1	-1.88727	0.00527926
EPAS1	-1.8699	0.00398321
DDX60	-1.85883	0.00521629
CBLB	-1.85748	0.0336725
SNX7	-1.85697	0.002835
NOX4	-1.85447	0.025401
SMIM14	-1.84455	0.00959148
TRIM22	-1.8422	0.00302242
PTPN12	-1.83673	0.024835
PXK	-1.83445	0.000764862
ISG20	-1.83201	4.21925e-05
SMAD3	-1.81944	0.00217988
SLC39A10	-1.81021	0.00737708
PLOD2	-1.80595	0.00104351
FKBP7	-1.80083	0.036663
NRP2	-1.79649	0.000116725
ST3GAL6	-1.79345	0.0306664
ADTRP	-1.78463	0.00905795
GNA12	-1.77829	0.0038566
DLC1	-1.77547	0.00697444
TSC22D1	-1.76419	7.13072e-08
FBN1	-1.76368	0.0263531
FAM126A	-1.763	0.000803934
ATP11C	-1.7452	0.0377636
DDX58	-1.72985	0.000747913
PRIMPOL	-1.71531	0.00157751
IFFO1	-1.7136	0.025401
NECTIN3	-1.71181	0.0229522
PLXNA4	-1.69881	8.8403e-05
FAR2	-1.69319	0.0306973
HECW2	-1.69243	0.0203836
KLF12	-1.6849	0.0219807
KLHL24	-1.6813	0.0307992
UGGT2	-1.66839	0.00827742
RAB2A	-1.66195	0.000454138
GFPT2	-1.66018	3.0462e-05
DSE	-1.64909	0.0288776
PTPRR	-1.64748	0.0332088
TRPS1	-1.62949	0.0308184
QKI	-1.62518	0.0238483
UCN2	-1.62123	0.0223083
NNT	-1.62064	0.00371517
ZMIZ1	-1.61881	0.00700044
LNPEP	-1.61032	0.00168713
LIF	-1.59989	0.000109353
RIN2	-1.59896	0.0167142
CD82	-1.58612	5.90554e-05
FOPNL	-1.57693	0.00027349
TGFBR2	-1.56923	0.0339908
NOTCH2	-1.56076	0.00450025
LOXL3	-1.55958	0.000215709
SLC25A37	-1.54531	0.027953
LMO7	-1.54342	0.0156027
RBMS3	-1.54067	0.00975236
HECW2-AS1	-1.53681	0.0252128
S100A11	-1.53534	1.66875e-07
RAB27A	-1.53211	0.0165267
KIAA1551	-1.5321	0.0193103
DDR2	-1.52886	0.0002047
CBFB	-1.52862	0.0398151
BNC2	-1.52589	0.00240585
HSPA13	-1.5249	0.0270085
BHLHE40	-1.52428	0.01894
ABL1	-1.52257	3.63897e-05
TUBE1	-1.52238	0.042459
ANKRD28	-1.5216	5.96195e-05
VIM-AS1	-1.5168	0.0245825
MYOSLID	-1.51476	0.0366775
POC1B	-1.51001	0.000146348
CPS1	-1.50798	0.0397052
ZEB2	-1.50643	0.0388677
EFNA5	-1.50605	1.34192e-06
BCAP29	-1.50451	0.00380169
ITGA10	-1.5039	0.00698159
JAG1	-1.48684	0.0470429
HOOK3	-1.47817	0.0357391
TMX3	-1.47689	0.0010913
USP9Y	-1.47395	0.0397474
FNDC3B	-1.47373	0.00521629
LMO4	-1.45631	0.000747913
CLIC4	-1.45611	0.000612913
SCARB2	-1.45355	0.000722743
ATP2B1	-1.44926	0.00169442
DPYD	-1.44922	0.00034397
FZD6	-1.44218	0.0124286
ENPP1	-1.43091	0.00107042
COL4A2	-1.42888	0.03099
ACTL8	-1.42882	0.026435
PLXNA1	-1.42742	0.000735123
FXYD5	-1.42623	5.90597e-08
TMED5	-1.42434	0.0360011
P4HA1	-1.41165	0.0155237
EFEMP2	-1.40763	0.0339908
BACH1	-1.40545	0.0307246
ZEB1	-1.40445	0.00398321
CD33	-1.39553	0.00931564
ATAD2	-1.3951	0.00366387
ANPEP	-1.3879	0.0437001
CD44	-1.38702	7.87112e-07
HPS4	-1.38354	0.0212835
NCAM1	-1.37732	0.00313601
SRGN	-1.37052	0.00617795
IRF2BP2	-1.36077	0.0207499
PTPN14	-1.35109	4.67354e-06
ZFP36L1	-1.35072	0.000125051
ENTPD4	-1.34901	0.0477896
SLC44A1	-1.34611	0.0437825
DCLRE1A	-1.31865	0.0354333
HIF1A	-1.31829	0.000973094
EIF5A2	-1.31068	0.0178673
TAP2	-1.31018	0.024835
RB1	-1.30891	0.04574
SCAMP1	-1.30404	0.0361035
ASNS	-1.30118	0.0364889
BCL6	-1.29854	0.0388677
CD109	-1.29828	0.023107
KAT6A	-1.29657	0.0209135
TRAM1	-1.2765	0.0180425
SH3PXD2A	-1.27014	0.0232633
LIPA	-1.26998	0.0416165
NTNG1	-1.26806	0.0325936
HMGB3	-1.2654	0.0146519
GBP1	-1.26245	0.025587
TUT7	-1.25992	0.0220851
FNBP1L	-1.25546	0.0194738
ADGRL4	-1.25356	0.0424059
CASP4	-1.25218	0.00187922
IFI16	-1.24921	0.00537665
RAD50	-1.23772	0.00718961
ANTXR1	-1.23147	0.0287263
RBMS1	-1.23044	0.00809224
RAB28	-1.22837	0.0285675
MBNL1	-1.22052	0.0127913
TRMT11	-1.21824	0.0270368
STK17B	-1.21087	0.0275409
SLC14A1	-1.20369	0.0181573
RAB27B	-1.19973	0.0437001
SEC23A	-1.19786	0.0256466
TSPAN5	-1.19491	0.0437001
PLK2	-1.19218	0.0184141
MYLK	-1.18703	0.0165267
ARL13B	-1.18476	0.0477896
TCF7L2	-1.18414	0.0263531
ARL6IP1	-1.18004	0.0150062
PHLDA1	-1.17814	0.00219207
SERPINE1	-1.171	0.000570096
ITFG1	-1.16663	0.0432625
PLD1	-1.16449	0.0432625
VIRMA	-1.15537	0.0334155
VEPH1	-1.14883	0.00309997
RPL22L1	-1.14881	0.0393342
SDC1	-1.14534	0.00219207
COG3	-1.14399	0.027953
STEAP3	-1.13728	0.0179929
EMP1	-1.13728	0.0117139
SMAD5	-1.13508	0.0146519
CTSB	-1.1274	4.73569e-05
HBP1	-1.12456	0.0283652
SLC20A1	-1.11727	0.0117415
IFT74	-1.11665	0.0360011
NR3C1	-1.1165	0.0157362
CKAP2	-1.11637	0.0205366
STX1A	-1.11164	0.00967355
TBL1XR1	-1.10865	0.0380173
XRN2	-1.10562	0.000233922
PPIL4	-1.09703	0.0166264
ZBTB38	-1.09671	0.00471817
GALK2	-1.09364	0.0361035
CGGBP1	-1.09351	0.0244189
H6PD	-1.08859	0.00726186
HERPUD1	-1.08424	0.00070052
BNIP3L	-1.08135	0.00337955
HLTF	-1.07806	0.0261646
COPS2	-1.07109	0.0356842
ADAM9	-1.06848	0.00848901
EFEMP1	-1.0651	0.00394143
ARL4C	-1.0627	0.00688785
NET1	-1.0611	0.0307992
ARFIP1	-1.05955	0.0206238
COL6A3	-1.05836	0.027386
FER	-1.05026	0.0158733
PPA2	-1.04793	0.0235434
ZDHHC13	-1.04576	0.0324959
ZNF827	-1.03912	0.0151295
DDX3Y	-1.03706	0.026241
PSAT1	-1.03697	0.0383409
ITGB1	-1.02722	0.0184031
CYBRD1	-1.02627	0.0311729
RPS4Y1	-1.02355	0.000803934
HCLS1	-1.0233	0.0364889
NME7	-1.02124	0.00671699
GBE1	-1.01369	0.015832
CLDND1	-1.0043	0.0403906

## Sheet: CGP Downregulated FUS-DDIT3
Top 20 gene sets overlapping with our dataset of downregulated genes (HT1080 FUS-DDIT3 vs wt, n=3 and 4 respectively) when analyzed with the Chemical and Genetic Perturbations gene set collection (CGP) using the Molecular Signatures Database (MSigDb, v6.2) gene set enrichment tool provided by the GSEA web page.
Gene Set Name	# Genes in Gene Set (K)	Description	# Genes in Overlap (k)	k/K	p-value	FDR q-value
SCHUETZ_BREAST_CANCER_DUCTAL_INVASIVE_UP	351	Genes up-regulated in invasive ductal carcinoma (IDC) relative to ductal carcinoma in situ (DCIS, non-invasive).	50	0.1425	1.77e-49	6.09e-46
CHARAFE_BREAST_CANCER_LUMINAL_VS_BASAL_DN	455	Genes down-regulated in luminal-like breast cancer cell lines compared to the basal-like ones.	50	0.1099	9.85e-44	1.69e-40
CHARAFE_BREAST_CANCER_LUMINAL_VS_MESENCHYMAL_DN	460	Genes down-regulated in luminal-like breast cancer cell lines compared to the mesenchymal-like ones.	49	0.1065	3.39e-42	3.88e-39
SENESE_HDAC3_TARGETS_UP	501	Genes up-regulated in U2OS cells (osteosarcoma) upon knockdown of HDAC3 [GeneID=8841] by RNAi.	45	0.0898	1.78e-35	1.53e-32
NUYTTEN_EZH2_TARGETS_UP	1037	Genes up-regulated in PC3 cells (prostate cancer) after knockdown of EZH2 [GeneID=2146] by RNAi.	58	0.0559	2.45e-34	1.68e-31
WANG_SMARCE1_TARGETS_UP	280	Genes up-regulated in BT549 cells (breast cancer) by expression of SMARCE1 [GeneID=6605] off a retroviral vector.	36	0.1286	4.14e-34	2.37e-31
RODRIGUES_THYROID_CARCINOMA_ANAPLASTIC_UP	722	Genes up-regulated in anaplastic thyroid carcinoma (ATC) compared to normal thyroid tissue.	48	0.0665	8.72e-32	4.28e-29
VECCHI_GASTRIC_CANCER_ADVANCED_VS_EARLY_UP	175	Up-regulated genes distinguishing between two subtypes of gastric cancer: advanced (AGC) and early (EGC).	28	0.16	1.73e-29	7.42e-27
REN_ALVEOLAR_RHABDOMYOSARCOMA_DN	408	Genes commonly down-regulated in human alveolar rhabdomyosarcoma (ARMS) and its mouse model overexpressing PAX3-FOXO1 [GeneID=5077;2308] fusion.	37	0.0907	1.98e-29	7.57e-27
CHICAS_RB1_TARGETS_SENESCENT	572	Genes up-regulated in senescent IMR90 cells (fibroblast) after knockdown of RB1 [GeneID=5925] by RNAi.	41	0.0717	1.72e-28	5.91e-26
DUTERTRE_ESTRADIOL_RESPONSE_24HR_DN	505	Genes down-regulated in MCF7 cells (breast cancer) at 24 h of estradiol [PubChem=5757] treatment.	39	0.0772	2.43e-28	7.58e-26
ROZANOV_MMP14_TARGETS_UP	266	Genes up-regulated in HT1080 cells (fibrosarcoma) over-expressing MMP14 [GeneID=4323] compared to those with knockdown of the gene by RNAi.	31	0.1165	3.71e-28	1.06e-25
GRUETZMANN_PANCREATIC_CANCER_UP	358	Genes up-regulated in pancreatic ductal adenocarcinoma (PDAC) identified in a meta analysis across four independent studies.	34	0.095	8.82e-28	2.33e-25
CHICAS_RB1_TARGETS_CONFLUENT	567	Genes up-regulated in confluent IMR90 cells (fibroblast) after knockdown of RB1 [GeneID=5925] by RNAi.	40	0.0705	1.5e-27	3.69e-25
BLALOCK_ALZHEIMERS_DISEASE_UP	1691	Genes up-regulated in brain from patients with Alzheimer's disease.	61	0.0361	8.96e-26	2.05e-23
WONG_ADULT_TISSUE_STEM_MODULE	721	The 'adult tissue stem' module: genes coordinately up-regulated in a compendium of adult tissue stem cells.	42	0.0583	1.27e-25	2.73e-23
SENESE_HDAC1_TARGETS_UP	457	Genes up-regulated in U2OS cells (osteosarcoma) upon knockdown of HDAC1 [GeneID=3065] by RNAi.	35	0.0766	2.14e-25	4.32e-23
NUYTTEN_NIPP1_TARGETS_UP	769	Genes up-regulated in PC3 cells (prostate cancer) after knockdown of NIPP1 [GeneID=5511] by RNAi.	42	0.0546	1.53e-24	2.93e-22
RIGGI_EWING_SARCOMA_PROGENITOR_DN	191	Genes down-regulated in mesenchymal stem cells (MSC) engineered to express EWS-FLI1 [GeneID=2130;2321] fusion protein.	25	0.1309	3.39e-24	6.13e-22
MIYAGAWA_TARGETS_OF_EWSR1_ETS_FUSIONS_DN	229	Genes commonly down-regulated in UET-13 cells (mesenchymal progenitor) by expression of EWSR1 [GeneID=2130] fusions with ETS transcription factors FLI1 and ERG [GeneID=2313 ,2078].	26	0.1135	1.71e-23	2.94e-21
